# Supplementary material for: 3-Phenyl­coumarin
Source: Acta Crystallogr Sect E Struct Rep Online. 2012 Aug 4;68(Pt 9):o2645. doi: 10.1107/S1600536812034277 (PMC3435673; doi:10.1107/S1600536812034277)
Supplement: Supplementary file 1 [file e-68-o2645-sup1.cif]

##############################################################################
#                                                                            #
# This CIF contains the data in a paper accepted for publication in          #
# Acta Crystallographica Section E. It conforms to the requirements of       #
# Notes for Authors for Acta Crystallographica Section E, and has been       #
# peer reviewed under the auspices of the IUCr Commission on Journals.       #
#                                                                            #
# Full details of the Crystallographic Information File format               #
# are given in the paper "The Crystallographic Information File (CIF):       #
# a New Standard Archive File for Crystallography" by S. R. Hall, F. H.      #
# Allen and I. D. Brown [Acta Cryst. (1991), A47, 655-685].                  #
#                                                                            #
# The current version of the core CIF dictionary is obtainable from          #
# ftp://ftp.iucr.org/pub/cif_core.dic.                                       #
#                                                                            #
# Software is freely available for graphical display of the structure(s)     #
# in this CIF. For information consult the CIF software page                 #
# http://www.iucr.org/resources/cif/software.                                #
#                                                                            #
# This file may be used for bona fide research purposes within the           #
# scientific community so long as proper attribution is given to the journal # 
# article from which it was obtained.                                        #
#                                                                            #
##############################################################################
data_global
_audit_creation_method     'WinGX routine CIF_UPDATE'
_audit_conform_dict_name     cif_core.dic
_audit_conform_dict_version     2.4
_journal_date_recd_electronic     2012-07-20
_journal_date_accepted     2012-08-01
_journal_name_full     'Acta Crystallographica, Section E'
_journal_year     2012
_journal_volume     68
_journal_issue      9
_journal_page_first     o2645
_journal_page_last     o2645
_journal_paper_category     QO
_journal_paper_doi     10.1107/S1600536812034277
_journal_coeditor_code     ZJ2091
_publ_contact_author_name     'Matos, Maria J.'
_publ_contact_author_address
;
Department of Organic Chemistry
University of Santiago de Compostela
Santiago de Compostela
Spain
;
_publ_contact_author_email     'mariacmatos@gmail.com'
_publ_contact_author_fax     '00(000)0000000'
_publ_contact_author_phone     '00(000)0000000'
_publ_section_title
;
3-Phenylcoumarin  at 100 K
;
loop_
    _publ_author_name
    _publ_author_footnote
    _publ_author_address
    'Matos, Maria J.' ?
;
Department of Organic Chemistry
University of Santiago de Compostela
Santiago de Compostela
Spain
;
    'Santana, Lourdes' .
;
Department of Organic Chemistry
University of Santiago de Compostela
Santiago de Compostela
Spain
;
    'Uriarte, Eugenio' .
;
Department of Organic Chemistry
University of Santiago de Compostela
Santiago de Compostela
Spain
;
data_I
_audit_creation_method     'WinGX routine CIF_UPDATE'
_audit_conform_dict_name     cif_core.dic
_audit_conform_dict_version     2.4
_chemical_name_systematic
;
3-Phenylcoumarin
;
_chemical_formula_moiety     'C15 H10 O2'
_chemical_formula_sum     'C15 H10 O2'
_chemical_formula_iupac     'C15 H10 O2'
_chemical_formula_weight     222.23
_symmetry_cell_setting     monoclinic
_symmetry_space_group_name_H-M     'C 2/c'
_symmetry_space_group_name_Hall     '-C 2yc'
loop_
    _symmetry_equiv_pos_as_xyz
    'x, y, z'
    '-x, y, -z+1/2'
    'x+1/2, y+1/2, z'
    '-x+1/2, y+1/2, -z+1/2'
    '-x, -y, -z'
    'x, -y, z-1/2'
    '-x+1/2, -y+1/2, -z'
    'x+1/2, -y+1/2, z-1/2'
_cell_length_a     18.469(4)
_cell_length_b     5.9596(12)
_cell_length_c     19.274(4)
_cell_angle_alpha     90
_cell_angle_beta     99.079(3)
_cell_angle_gamma     90
_cell_volume     2094.9(7)
_cell_formula_units_Z     8
_cell_measurement_reflns_used     1813
_cell_measurement_theta_min     2.84
_cell_measurement_theta_max     26.22
_cell_measurement_temperature     100(2)
_cell_special_details     'F(000) = 928'
_exptl_crystal_description     prism
_exptl_crystal_colour     colourless
_exptl_crystal_size_max     0.27
_exptl_crystal_size_mid     0.22
_exptl_crystal_size_min     0.09
_exptl_crystal_density_diffrn     1.409
_exptl_crystal_density_method     'not measured'
_exptl_crystal_F_000     928
_exptl_absorpt_coefficient_mu     0.093
_exptl_absorpt_correction_type     multi-scan
_exptl_absorpt_process_details     '(SADABS; Bruker, 2002)'
_exptl_absorpt_correction_T_min     0.8763
_exptl_absorpt_correction_T_max     1
_exptl_special_details     ?
_diffrn_ambient_temperature     100(2)
_diffrn_radiation_type     MoK\a
_diffrn_radiation_wavelength     0.7107
_diffrn_radiation_source     'fine-focus sealed tube'
_diffrn_radiation_monochromator     graphite
_diffrn_measurement_device_type     'Bruker SMART CCD 1000'
_diffrn_measurement_method     \w
_diffrn_reflns_number     9021
_diffrn_reflns_av_R_equivalents     0.0422
_diffrn_reflns_theta_min     2.14
_diffrn_reflns_theta_max     25.35
_diffrn_reflns_theta_full     25.35
_diffrn_measured_fraction_theta_max     0.999
_diffrn_measured_fraction_theta_full     0.999
_diffrn_reflns_limit_h_min     -22
_diffrn_reflns_limit_h_max     21
_diffrn_reflns_limit_k_min     0
_diffrn_reflns_limit_k_max     7
_diffrn_reflns_limit_l_min     0
_diffrn_reflns_limit_l_max     23
_refine_special_details
;
Refinement of <i>F</i>^2^ against ALL reflections. The weighted <i>R</i>-factor
<i>wR</i> and goodness of fit <i>S</i> are based on <i>F</i>^2^, conventional
<i>R</i>-factors <i>R</i> are based on <i>F</i>, with <i>F</i> set to zero for
negative <i>F</i>^2^. The threshold expression of <i>F</i>^2^ >
2\s(<i>F</i>^2^) is used only for calculating <i>R</i>-factors(gt) <i>etc</i>.
and is not relevant to the choice of reflections for refinement.
<i>R</i>-factors based on <i>F</i>^2^ are statistically about twice as large
as those based on <i>F</i>, and <i>R</i>- factors based on ALL data will be
even larger.
;
_reflns_number_total     1924
_reflns_number_gt     1492
_reflns_threshold_expression     I>2\s(I)
_refine_ls_structure_factor_coef     Fsqd
_refine_ls_matrix_type     full
_refine_ls_R_factor_all     0.057
_refine_ls_R_factor_gt     0.0402
_refine_ls_wR_factor_gt     0.0953
_refine_ls_wR_factor_ref     0.1042
_refine_ls_goodness_of_fit_ref     1.032
_refine_ls_restrained_S_all     1.032
_refine_ls_number_reflns     1924
_refine_ls_number_parameters     154
_refine_ls_number_restraints     0
_refine_ls_hydrogen_treatment     constr
_refine_ls_weighting_scheme     calc
_refine_ls_weighting_details
         'calc w=1/[\s^2^(Fo^2^)+(0.0528P)^2^+1.3579P] where P=(Fo^2^+2Fc^2^)/3'
_atom_sites_solution_hydrogens     geom
_atom_sites_solution_primary     direct
_atom_sites_solution_secondary     difmap
_refine_ls_shift/su_max     0.001
_refine_ls_shift/su_mean     0
_refine_diff_density_max     0.207
_refine_diff_density_min     -0.256
_refine_ls_extinction_method     none
loop_
    _atom_type_symbol
    _atom_type_description
    _atom_type_scat_dispersion_real
    _atom_type_scat_dispersion_imag
    _atom_type_scat_source
    C C 0.0033 0.0016 'International Tables Vol C Tables 4.2.6.8 and 6.1.1.4'
    H H 0 0 'International Tables Vol C Tables 4.2.6.8 and 6.1.1.4'
    O O 0.0106 0.006 'International Tables Vol C Tables 4.2.6.8 and 6.1.1.4'
_computing_data_collection     'SMART (Bruker, 2002)'
_computing_cell_refinement     'SAINT (Bruker, 2002)'
_computing_data_reduction     'SAINT (Bruker, 2002)'
_computing_structure_solution     'SIR97 (Altomare <i>et al.</i>, 1999)'
_computing_structure_refinement     'SHELXL97 (Sheldrick, 2008)'
_computing_molecular_graphics     'ORTEP-3 for Windows (Farrugia, 1997)'
_computing_publication_material     'WinGX (Farrugia, 1999)'
loop_
    _atom_site_type_symbol
    _atom_site_label
    _atom_site_fract_x
    _atom_site_fract_y
    _atom_site_fract_z
    _atom_site_U_iso_or_equiv
    _atom_site_adp_type
    _atom_site_calc_flag
    _atom_site_refinement_flags
    _atom_site_occupancy
    _atom_site_symmetry_multiplicity
    _atom_site_disorder_assembly
    _atom_site_disorder_group
    C C1 0.21370(8) 0.2410(3) 0.36971(8) 0.0168(4) Uani d . 1 1 . .
    H H1 0.219 0.3712 0.3985 0.02 Uiso calc R 1 1 . .
    C C2 0.15672(9) 0.2280(3) 0.31395(8) 0.0184(4) Uani d . 1 1 . .
    H H2 0.1223 0.3472 0.3054 0.022 Uiso calc R 1 1 . .
    C C3 0.14979(9) 0.0409(3) 0.27041(8) 0.0192(4) Uani d . 1 1 . .
    H H3 0.1115 0.0337 0.2313 0.023 Uiso calc R 1 1 . .
    C C4 0.19876(9) -0.1348(3) 0.28427(8) 0.0188(4) Uani d . 1 1 . .
    H H4 0.1939 -0.263 0.2546 0.023 Uiso calc R 1 1 . .
    C C5 0.25492(9) -0.1254(3) 0.34124(8) 0.0166(4) Uani d . 1 1 . .
    H H5 0.2876 -0.2485 0.3511 0.02 Uiso calc R 1 1 . .
    C C6 0.26348(8) 0.0646(3) 0.38409(8) 0.0145(4) Uani d . 1 1 . .
    C C7 0.32522(8) 0.0774(3) 0.44333(8) 0.0146(3) Uani d . 1 1 . .
    C C8 0.34288(8) -0.0903(3) 0.49004(8) 0.0145(3) Uani d . 1 1 . .
    H H8 0.3139 -0.2228 0.4858 0.017 Uiso calc R 1 1 . .
    C C9 0.40398(8) -0.0744(3) 0.54588(8) 0.0145(4) Uani d . 1 1 . .
    C C10 0.42315(8) -0.2408(3) 0.59681(8) 0.0168(4) Uani d . 1 1 . .
    H H10 0.3949 -0.3744 0.5955 0.02 Uiso calc R 1 1 . .
    C C11 0.48286(9) -0.2116(3) 0.64877(8) 0.0201(4) Uani d . 1 1 . .
    H H11 0.4954 -0.3246 0.6834 0.024 Uiso calc R 1 1 . .
    C C12 0.52497(9) -0.0168(3) 0.65072(8) 0.0206(4) Uani d . 1 1 . .
    H H12 0.5664 0.001 0.6863 0.025 Uiso calc R 1 1 . .
    C C13 0.50708(9) 0.1506(3) 0.60137(8) 0.0190(4) Uani d . 1 1 . .
    H H13 0.5357 0.2835 0.6026 0.023 Uiso calc R 1 1 . .
    C C14 0.44646(8) 0.1196(3) 0.55016(8) 0.0152(4) Uani d . 1 1 . .
    C C15 0.37106(8) 0.2799(3) 0.44882(8) 0.0161(4) Uani d . 1 1 . .
    O O1 0.42953(6) 0.29055(18) 0.50224(5) 0.0177(3) Uani d . 1 1 . .
    O O2 0.36238(6) 0.43926(18) 0.40948(6) 0.0220(3) Uani d . 1 1 . .
loop_
    _atom_site_aniso_label
    _atom_site_aniso_U_11
    _atom_site_aniso_U_22
    _atom_site_aniso_U_33
    _atom_site_aniso_U_12
    _atom_site_aniso_U_13
    _atom_site_aniso_U_23
    C1 0.0191(8) 0.0165(8) 0.0160(8) 0.0006(7) 0.0062(7) -0.0010(7)
    C2 0.0167(8) 0.0186(9) 0.0206(8) 0.0025(7) 0.0050(7) 0.0052(7)
    C3 0.0166(8) 0.0250(9) 0.0156(8) -0.0040(7) 0.0013(6) 0.0034(7)
    C4 0.0215(9) 0.0188(9) 0.0167(8) -0.0050(7) 0.0051(7) -0.0029(7)
    C5 0.0188(8) 0.0134(8) 0.0182(8) 0.0012(7) 0.0050(7) 0.0020(6)
    C6 0.0144(8) 0.0156(8) 0.0144(8) -0.0023(6) 0.0054(6) 0.0004(6)
    C7 0.0149(8) 0.0147(8) 0.0152(8) 0.0012(6) 0.0055(6) -0.0020(6)
    C8 0.0154(8) 0.0132(8) 0.0160(8) 0.0001(6) 0.0058(6) -0.0028(6)
    C9 0.0138(8) 0.0167(8) 0.0140(8) 0.0030(6) 0.0056(6) -0.0019(6)
    C10 0.0174(8) 0.0166(8) 0.0177(8) 0.0012(7) 0.0066(7) 0.0003(7)
    C11 0.0216(9) 0.0225(9) 0.0163(8) 0.0063(7) 0.0037(7) 0.0017(7)
    C12 0.0158(8) 0.0283(10) 0.0171(8) 0.0035(7) 0.0010(6) -0.0041(7)
    C13 0.0174(8) 0.0201(9) 0.0199(9) -0.0013(7) 0.0046(7) -0.0057(7)
    C14 0.0168(8) 0.0162(8) 0.0136(8) 0.0038(7) 0.0057(6) -0.0005(6)
    C15 0.0154(8) 0.0161(8) 0.0171(8) 0.0020(7) 0.0038(6) -0.0025(7)
    O1 0.0202(6) 0.0138(6) 0.0185(6) -0.0026(5) 0.0011(5) 0.0000(5)
    O2 0.0239(6) 0.0148(6) 0.0265(6) -0.0003(5) 0.0017(5) 0.0053(5)
_geom_special_details
;
All s.u.'s (except the s.u. in the dihedral angle between two l.s. planes) are
estimated using the full covariance matrix. The cell s.u.'s are taken into
account individually in the estimation of s.u.'s in distances, angles and
torsion angles; correlations between s.u.'s in cell parameters are only used
when they are defined by crystal symmetry. An approximate (isotropic)
treatment of cell s.u.'s is used for estimating s.u.'s involving l.s. planes.
;
loop_
    _geom_bond_atom_site_label_1
    _geom_bond_atom_site_label_2
    _geom_bond_site_symmetry_2
    _geom_bond_distance
    _geom_bond_publ_flag
    C1 C2 . 1.382(2) ?
    C1 C6 . 1.395(2) ?
    C1 H1 . 0.95 ?
    C2 C3 . 1.390(2) ?
    C2 H2 . 0.95 ?
    C3 C4 . 1.382(2) ?
    C3 H3 . 0.95 ?
    C4 C5 . 1.387(2) ?
    C4 H4 . 0.95 ?
    C5 C6 . 1.396(2) ?
    C5 H5 . 0.95 ?
    C6 C7 . 1.483(2) ?
    C7 C8 . 1.350(2) ?
    C7 C15 . 1.468(2) ?
    C8 C9 . 1.434(2) ?
    C8 H8 . 0.95 ?
    C9 C14 . 1.392(2) ?
    C9 C10 . 1.401(2) ?
    C10 C11 . 1.379(2) ?
    C10 H10 . 0.95 ?
    C11 C12 . 1.395(2) ?
    C11 H11 . 0.95 ?
    C12 C13 . 1.382(2) ?
    C12 H12 . 0.95 ?
    C13 C14 . 1.383(2) ?
    C13 H13 . 0.95 ?
    C14 O1 . 1.3776(18) ?
    C15 O2 . 1.2102(19) ?
    C15 O1 . 1.3709(19) ?
loop_
    _geom_angle_atom_site_label_1
    _geom_angle_atom_site_label_2
    _geom_angle_atom_site_label_3
    _geom_angle_site_symmetry_1
    _geom_angle_site_symmetry_3
    _geom_angle
    _geom_angle_publ_flag
    C2 C1 C6 . . 120.61(15) ?
    C2 C1 H1 . . 119.7 ?
    C6 C1 H1 . . 119.7 ?
    C1 C2 C3 . . 120.03(15) ?
    C1 C2 H2 . . 120 ?
    C3 C2 H2 . . 120 ?
    C4 C3 C2 . . 119.76(15) ?
    C4 C3 H3 . . 120.1 ?
    C2 C3 H3 . . 120.1 ?
    C3 C4 C5 . . 120.48(15) ?
    C3 C4 H4 . . 119.8 ?
    C5 C4 H4 . . 119.8 ?
    C4 C5 C6 . . 120.11(15) ?
    C4 C5 H5 . . 119.9 ?
    C6 C5 H5 . . 119.9 ?
    C1 C6 C5 . . 118.96(14) ?
    C1 C6 C7 . . 121.09(14) ?
    C5 C6 C7 . . 119.94(14) ?
    C8 C7 C15 . . 118.97(14) ?
    C8 C7 C6 . . 123.41(14) ?
    C15 C7 C6 . . 117.56(14) ?
    C7 C8 C9 . . 122.02(15) ?
    C7 C8 H8 . . 119 ?
    C9 C8 H8 . . 119 ?
    C14 C9 C10 . . 117.94(14) ?
    C14 C9 C8 . . 117.93(14) ?
    C10 C9 C8 . . 124.13(15) ?
    C11 C10 C9 . . 120.29(15) ?
    C11 C10 H10 . . 119.9 ?
    C9 C10 H10 . . 119.9 ?
    C10 C11 C12 . . 120.22(15) ?
    C10 C11 H11 . . 119.9 ?
    C12 C11 H11 . . 119.9 ?
    C13 C12 C11 . . 120.71(15) ?
    C13 C12 H12 . . 119.6 ?
    C11 C12 H12 . . 119.6 ?
    C12 C13 C14 . . 118.25(15) ?
    C12 C13 H13 . . 120.9 ?
    C14 C13 H13 . . 120.9 ?
    O1 C14 C13 . . 116.88(14) ?
    O1 C14 C9 . . 120.55(14) ?
    C13 C14 C9 . . 122.57(14) ?
    O2 C15 O1 . . 116.41(14) ?
    O2 C15 C7 . . 125.59(15) ?
    O1 C15 C7 . . 117.99(14) ?
    C15 O1 C14 . . 122.53(12) ?
loop_
    _geom_torsion_atom_site_label_1
    _geom_torsion_atom_site_label_2
    _geom_torsion_atom_site_label_3
    _geom_torsion_atom_site_label_4
    _geom_torsion_site_symmetry_1
    _geom_torsion_site_symmetry_2
    _geom_torsion_site_symmetry_3
    _geom_torsion_site_symmetry_4
    _geom_torsion
    _geom_torsion_publ_flag
    C6 C1 C2 C3 . . . . -1.8(2) ?
    C1 C2 C3 C4 . . . . 1.9(2) ?
    C2 C3 C4 C5 . . . . -0.2(2) ?
    C3 C4 C5 C6 . . . . -1.6(2) ?
    C2 C1 C6 C5 . . . . 0.0(2) ?
    C2 C1 C6 C7 . . . . 179.41(14) ?
    C4 C5 C6 C1 . . . . 1.6(2) ?
    C4 C5 C6 C7 . . . . -177.73(14) ?
    C1 C6 C7 C8 . . . . 133.05(16) ?
    C5 C6 C7 C8 . . . . -47.6(2) ?
    C1 C6 C7 C15 . . . . -49.86(19) ?
    C5 C6 C7 C15 . . . . 129.50(15) ?
    C15 C7 C8 C9 . . . . 1.5(2) ?
    C6 C7 C8 C9 . . . . 178.59(14) ?
    C7 C8 C9 C14 . . . . -1.3(2) ?
    C7 C8 C9 C10 . . . . 178.02(14) ?
    C14 C9 C10 C11 . . . . -0.6(2) ?
    C8 C9 C10 C11 . . . . -179.96(14) ?
    C9 C10 C11 C12 . . . . -0.5(2) ?
    C10 C11 C12 C13 . . . . 0.8(2) ?
    C11 C12 C13 C14 . . . . 0.0(2) ?
    C12 C13 C14 O1 . . . . 179.25(13) ?
    C12 C13 C14 C9 . . . . -1.2(2) ?
    C10 C9 C14 O1 . . . . -178.93(13) ?
    C8 C9 C14 O1 . . . . 0.4(2) ?
    C10 C9 C14 C13 . . . . 1.5(2) ?
    C8 C9 C14 C13 . . . . -179.15(13) ?
    C8 C7 C15 O2 . . . . 178.09(15) ?
    C6 C7 C15 O2 . . . . 0.9(2) ?
    C8 C7 C15 O1 . . . . -0.9(2) ?
    C6 C7 C15 O1 . . . . -178.17(12) ?
    O2 C15 O1 C14 . . . . -179.01(13) ?
    C7 C15 O1 C14 . . . . 0.1(2) ?
    C13 C14 O1 C15 . . . . 179.72(13) ?
    C9 C14 O1 C15 . . . . 0.1(2) ?
