# Supplementary material for: 3-Phenyl­coumarin
Source: Acta Crystallogr Sect E Struct Rep Online. 2012 Aug 4;68(Pt 9):o2645. doi: 10.1107/S1600536812034277 (PMC3435673; doi:10.1107/S1600536812034277)
Supplement: Supplementary file 2 [file e-68-o2645-Isup2.hkl]

#
# h,k,l, Fc-squared, Fo-squared, sigma(Fo-squared) and status flag
#
data_I
_shelx_title ' eu04yf1n in C 1 2/c 1'
_shelx_refln_list_code          4
_shelx_F_calc_maximum      395.74
_exptl_crystal_F_000       928.00
_reflns_d_resolution_high  0.8301
 
loop_
 _symmetry_equiv_pos_as_xyz
 'x, y, z'
 '-x, y, -z+1/2'
 'x+1/2, y+1/2, z'
 '-x+1/2, y+1/2, -z+1/2'
 '-x, -y, -z'
 'x, -y, z-1/2'
 '-x+1/2, -y+1/2, -z'
 'x+1/2, -y+1/2, z-1/2'
 
_cell_length_a    18.4690
_cell_length_b     5.9596
_cell_length_c    19.2741
_cell_angle_alpha  90.000
_cell_angle_beta   99.079
_cell_angle_gamma  90.000
 
_shelx_F_squared_multiplier     1.000
 
loop_
 _refln_index_h
 _refln_index_k
 _refln_index_l
 _refln_F_squared_calc
 _refln_F_squared_meas
 _refln_F_squared_sigma
 _refln_observed_status
   2   0   0       58.66       58.87      3.10 o
   4   0   0      363.06      326.87     10.84 o
   6   0   0     2076.76     2068.10     43.38 o
   8   0   0      920.85      948.07     26.34 o
  10   0   0     2551.80     2509.61     55.77 o
  12   0   0     1927.79     2088.24     49.57 o
  14   0   0     2924.00     2951.11     68.16 o
  16   0   0        0.55        7.75     18.59 o
  18   0   0      423.24      385.74     44.93 o
  20   0   0       39.24       68.16     30.98 o
   1   1   0     7097.29     6529.63     86.75 o
   3   1   0     9827.95     9311.88    153.36 o
   5   1   0     4411.55     4230.70     72.81 o
   7   1   0     1730.35     1665.33     29.43 o
   9   1   0       32.51       34.08      6.20 o
  11   1   0     1284.28     1315.22     24.79 o
  13   1   0      130.89      175.05     13.94 o
  15   1   0     4002.73     4029.31     79.01 o
  17   1   0     1087.36     1110.73     34.08 o
  19   1   0        3.42       13.94     18.59 o
  21   1   0        0.11      -17.04     21.69 o
   0   2   0     2970.26     2757.47     55.77 o
   2   2   0     1615.07     1600.26     27.88 o
   4   2   0     1034.23     1087.50     24.79 o
   6   2   0     1148.74     1137.07     26.34 o
   8   2   0     2106.04     2429.05     48.02 o
  10   2   0     1384.16     1436.05     35.63 o
  12   2   0        2.17        0.00     12.39 o
  14   2   0     2287.72     2449.19     54.22 o
  16   2   0      441.34      487.98     26.34 o
  18   2   0       77.66       88.30     17.04 o
  20   2   0      357.88      388.83     26.34 o
   1   3   0        1.39        3.10      6.20 o
   3   3   0      209.68      286.59     12.39 o
   5   3   0       75.98       66.61      7.75 o
   7   3   0     2630.70     2683.11     54.22 o
   9   3   0       36.14       41.83     12.39 o
  11   3   0       23.83        7.75     12.39 o
  13   3   0      330.79      391.93     23.24 o
  15   3   0       12.40      -13.94     15.49 o
  17   3   0      162.66      161.11     21.69 o
  19   3   0      352.64      405.87     27.88 o
   0   4   0      476.36      469.39     21.69 o
   2   4   0      614.36      605.71     17.04 o
   4   4   0      782.18      858.22     23.24 o
   6   4   0        2.06      -12.39     12.39 o
   8   4   0       45.02       74.36     15.49 o
  10   4   0        2.47        0.00     13.94 o
  12   4   0      138.99      148.72     18.59 o
  14   4   0     1076.66     1042.57     37.18 o
  16   4   0      765.16      813.30     35.63 o
  18   4   0      213.74      249.41     24.79 o
   1   5   0      858.57      861.32     24.79 o
   3   5   0     1711.92     1827.99     44.93 o
   5   5   0      497.58      565.44     26.34 o
   7   5   0      224.21      198.29     18.59 o
   9   5   0      788.62      768.37     32.53 o
  11   5   0      125.76       49.57     17.04 o
  13   5   0      742.01      711.06     35.63 o
  15   5   0      107.32       92.95     21.69 o
   0   6   0     3633.91     3854.26    156.46 o
   2   6   0      876.95      862.87     35.63 o
   4   6   0     1248.49     1271.84     38.73 o
   6   6   0       58.67       49.57     17.04 o
   8   6   0       73.20       43.38     20.14 o
  10   6   0      391.20      323.77     26.34 o
  12   6   0      180.04      165.76     23.24 o
   1   7   0      258.29      254.06     30.98 o
   3   7   0       71.42       68.16     24.79 o
 -21   1   1      212.90      237.02     34.08 o
 -19   1   1     2169.04     2305.12     61.97 o
 -17   1   1        3.04       12.39     13.94 o
 -15   1   1     1029.07     1099.89     32.53 o
 -13   1   1     1700.03     1803.20     37.18 o
 -11   1   1     2268.59     2331.46     40.28 o
  -9   1   1       65.99       68.16      7.75 o
  -7   1   1      185.18      218.43      7.75 o
  -5   1   1        0.84        0.00      6.20 o
  -3   1   1        0.05        1.55      4.65 o
  -1   1   1     1622.35     1601.81     24.79 o
   1   1   1     8374.56     8089.61    108.44 o
   3   1   1     3267.13     2937.17     44.93 o
   5   1   1      709.49      647.54     15.49 o
   7   1   1       87.78       80.56      6.20 o
   9   1   1      245.33      249.41      9.29 o
  11   1   1        0.19       -6.20      7.75 o
  13   1   1     6895.39     7389.40    114.64 o
  15   1   1        9.40       17.04     13.94 o
  17   1   1        4.91       -1.55     13.94 o
  19   1   1      292.46      266.45     27.88 o
  21   1   1      273.37      237.02     29.43 o
 -20   2   1      119.94      102.24     20.14 o
 -18   2   1       10.04        4.65     15.49 o
 -16   2   1       74.01       44.93     15.49 o
 -14   2   1      398.71      463.19     24.79 o
 -12   2   1       32.39       23.24     12.39 o
 -10   2   1        0.14       -3.10     10.84 o
  -8   2   1        4.30       21.69      9.29 o
  -6   2   1     3013.52     3352.34     61.97 o
  -4   2   1      148.72      148.72     10.84 o
  -2   2   1     6571.97     6562.16    102.24 o
   0   2   1     1685.26     1747.43     27.88 o
   2   2   1     2020.68     2021.63     34.08 o
   4   2   1     1212.37     1422.11     29.43 o
   6   2   1     4531.37     4844.16     85.20 o
   8   2   1      288.50      316.02     15.49 o
  10   2   1      307.66      311.38     17.04 o
  12   2   1      554.70      624.30     24.79 o
  14   2   1      889.09      968.21     32.53 o
  16   2   1     4285.42     4523.49     89.85 o
  18   2   1      189.16      193.64     21.69 o
  20   2   1      390.69      398.13     26.34 o
 -19   3   1        1.29       -1.55     18.59 o
 -17   3   1      489.35      491.08     27.88 o
 -15   3   1       51.41       15.49     15.49 o
 -13   3   1       38.51       27.88     13.94 o
 -11   3   1       41.69       34.08     13.94 o
  -9   3   1      143.51      119.28     13.94 o
  -7   3   1     1582.39     2156.40     46.47 o
  -5   3   1      168.90      187.45     13.94 o
  -3   3   1     1696.36     1700.96     27.88 o
  -1   3   1       40.40       32.53      6.20 o
   1   3   1      130.86      120.83      7.75 o
   3   3   1     4178.57     4700.09     74.36 o
   5   3   1     1267.36     1519.71     29.43 o
   7   3   1      322.02      421.37     18.59 o
   9   3   1      645.13      683.17     24.79 o
  11   3   1       85.64       65.06     13.94 o
  13   3   1        4.13        7.75     15.49 o
  15   3   1      764.63      799.36     32.53 o
  17   3   1      110.20      113.09     20.14 o
  19   3   1      209.74      210.68     23.24 o
 -18   4   1     1818.77     1900.79     55.77 o
 -16   4   1       14.20       -1.55     18.59 o
 -14   4   1      120.74      111.54     18.59 o
 -12   4   1       68.10       46.47     15.49 o
 -10   4   1      152.36      201.39     18.59 o
  -8   4   1      120.72      164.21     17.04 o
  -6   4   1     2650.83     2895.34     60.42 o
  -4   4   1       27.29        7.75      9.29 o
  -2   4   1      213.00      210.68     12.39 o
   0   4   1      213.48      199.84     10.84 o
   2   4   1       68.44       63.51      9.29 o
   4   4   1      588.67      588.67     20.14 o
   6   4   1     1430.96     1654.48     40.28 o
   8   4   1        1.30        9.29     13.94 o
  10   4   1       25.40        1.55     13.94 o
  12   4   1       49.93       18.59     15.49 o
  14   4   1       51.26       41.83     17.04 o
  16   4   1        2.24       37.18     18.59 o
  18   4   1     1909.04     2049.51     57.32 o
 -15   5   1       20.20       27.88     20.14 o
 -13   5   1      190.22      181.25     21.69 o
 -11   5   1        1.03      -10.84     17.04 o
  -9   5   1      368.26      328.42     23.24 o
  -7   5   1       45.09       10.84     17.04 o
  -5   5   1       15.24       35.63     13.94 o
  -3   5   1     2805.57     3064.20     63.51 o
  -1   5   1      377.46      427.56     20.14 o
   1   5   1     2786.93     2831.83     52.67 o
   3   5   1       38.08       37.18     13.94 o
   5   5   1      800.09      896.95     32.53 o
   7   5   1       18.20       10.84     15.49 o
   9   5   1     1772.35     1666.87     49.57 o
  11   5   1       28.05       12.39     17.04 o
  13   5   1        6.42      -13.94     18.59 o
  15   5   1       19.47       60.42     21.69 o
 -12   6   1        3.98       -3.10     20.14 o
 -10   6   1      116.05       94.50     21.69 o
  -8   6   1       15.53       37.18     18.59 o
  -6   6   1       15.63       32.53     17.04 o
  -4   6   1     2094.25     2150.21     52.67 o
  -2   6   1      921.48      949.62     37.18 o
   0   6   1     2674.78     2607.20     82.10 o
   2   6   1     2291.53     2281.88     61.97 o
   4   6   1        0.66      -13.94     13.94 o
   6   6   1       90.20      106.89     18.59 o
   8   6   1        7.18        0.00     17.04 o
  10   6   1        0.19       43.38     18.59 o
  -3   7   1       10.97       30.98     23.24 o
  -1   7   1       52.70       49.57     24.79 o
   1   7   1       70.93       71.26     24.79 o
   3   7   1       53.08       74.36     24.79 o
 -22   0   2      683.75      729.64     68.16 o
 -20   0   2     3371.07     3573.87    150.27 o
 -18   0   2     4420.02     4348.44    171.95 o
 -16   0   2       14.00      -10.84     18.59 o
 -14   0   2      264.28      281.94     20.14 o
 -12   0   2      240.63      263.35     18.59 o
 -10   0   2     1704.67     1618.85     40.28 o
  -8   0   2      389.61      393.48     17.04 o
  -6   0   2    14543.03    13919.02    263.35 o
  -4   0   2    20957.86    19824.35    371.79 o
  -2   0   2     6197.14     5796.88    114.64 o
   0   0   2    16396.92    13259.09    243.21 o
   2   0   2    12927.23    10816.10    249.41 o
   4   0   2     2640.52     2326.81     48.02 o
   6   0   2      305.18      309.83     17.04 o
   8   0   2     9823.04    10385.44    199.84 o
  10   0   2     5883.34     5954.89    119.28 o
  12   0   2      774.92      695.56     26.34 o
  14   0   2      121.87      114.64     15.49 o
  16   0   2     1563.88     1651.38     57.32 o
  18   0   2      670.51      859.77     68.16 o
  20   0   2      115.24      151.82     37.18 o
 -21   1   2      493.51      401.23     37.18 o
 -19   1   2     1623.91     1612.65     51.12 o
 -17   1   2        0.37        4.65     13.94 o
 -15   1   2      562.37      565.44     24.79 o
 -13   1   2     3997.10     4379.42     72.81 o
 -11   1   2      175.75      136.32      9.29 o
  -9   1   2      213.64      176.60      9.29 o
  -7   1   2      964.61      983.70     18.59 o
  -5   1   2     9485.53     9036.13    133.23 o
  -3   1   2    37338.48    36297.90    487.98 o
  -1   1   2    16121.64    15062.29    199.84 o
   1   1   2      169.70      181.25      6.20 o
   3   1   2       18.63       34.08      4.65 o
   5   1   2     1199.07     1158.76     24.79 o
   7   1   2      270.59      255.61      9.29 o
   9   1   2     2198.35     2323.71     35.63 o
  11   1   2      798.59      824.14     18.59 o
  13   1   2     1364.81     1408.17     30.98 o
  15   1   2      262.35      280.39     18.59 o
  17   1   2      159.89      165.76     18.59 o
  19   1   2      451.26      444.60     29.43 o
  21   1   2       54.96       41.83     23.24 o
 -20   2   2      531.64      576.28     30.98 o
 -18   2   2      582.45      588.67     29.43 o
 -16   2   2        2.79      -10.84     13.94 o
 -14   2   2      103.45      120.83     17.04 o
 -12   2   2       31.87       44.93     13.94 o
 -10   2   2     1074.51     1169.60     30.98 o
  -8   2   2      856.28      873.71     24.79 o
  -6   2   2     9549.16    10136.02    170.41 o
  -4   2   2        9.97        7.75      7.75 o
  -2   2   2      767.12      777.67     17.04 o
   0   2   2      508.73      429.11     10.84 o
   2   2   2    16908.86    17897.21    263.35 o
   4   2   2      398.94      399.68     10.84 o
   6   2   2       27.74       46.47      6.20 o
   8   2   2       28.20       26.34      9.29 o
  10   2   2       87.75       94.50     12.39 o
  12   2   2      360.24      350.11     20.14 o
  14   2   2     3375.39     3471.62     71.26 o
  16   2   2     1746.30     1876.01     48.02 o
  18   2   2        2.17      -15.49     15.49 o
  20   2   2      110.12      144.07     21.69 o
 -19   3   2        0.96       20.14     18.59 o
 -17   3   2        3.78      -15.49     15.49 o
 -15   3   2        2.79      -10.84     15.49 o
 -13   3   2      431.10      388.83     23.24 o
 -11   3   2      113.34      131.68     15.49 o
  -9   3   2       62.63       89.85     13.94 o
  -7   3   2      427.36      562.34     21.69 o
  -5   3   2      286.83      224.63     12.39 o
  -3   3   2      374.60      416.72     12.39 o
  -1   3   2       45.89       37.18      6.20 o
   1   3   2      435.22      455.45     13.94 o
   3   3   2     1168.06     1327.61     26.34 o
   5   3   2     3913.79     4134.65     60.42 o
   7   3   2      542.76      546.85     21.69 o
   9   3   2      138.92      137.87     15.49 o
  11   3   2      174.78      181.25     17.04 o
  13   3   2      172.73      207.58     18.59 o
  15   3   2        8.17       10.84     15.49 o
  17   3   2       35.02       75.91     18.59 o
  19   3   2      529.98      597.97     32.53 o
 -18   4   2      870.01      917.09     40.28 o
 -16   4   2      363.23      342.36     26.34 o
 -14   4   2      604.98      639.79     30.98 o
 -12   4   2        1.08       37.18     15.49 o
 -10   4   2      977.65     1048.77     34.08 o
  -8   4   2       47.68       35.63     13.94 o
  -6   4   2     1861.61     1993.74     46.47 o
  -4   4   2      566.89      608.81     20.14 o
  -2   4   2      421.99      416.72     15.49 o
   0   4   2      134.23      120.83      9.29 o
   2   4   2       17.44       32.53      9.29 o
   4   4   2       91.42      106.89     10.84 o
   6   4   2      765.90      841.18     29.43 o
   8   4   2      121.98      136.32     17.04 o
  10   4   2      107.02       71.26     15.49 o
  12   4   2      578.27      570.08     27.88 o
  14   4   2     1271.98     1319.87     41.83 o
  16   4   2     1416.37     1570.83     48.02 o
 -15   5   2       23.49       43.38     20.14 o
 -13   5   2      285.30      247.86     24.79 o
 -11   5   2        0.16      -17.04     17.04 o
  -9   5   2      106.54      103.79     18.59 o
  -7   5   2      643.53      697.11     29.43 o
  -5   5   2        1.60       -1.55     13.94 o
  -3   5   2      620.73      721.90     27.88 o
  -1   5   2     2848.60     2944.92     54.22 o
   1   5   2     1141.30     1168.05     29.43 o
   3   5   2      148.68      148.72     15.49 o
   5   5   2      142.13      175.05     18.59 o
   7   5   2       29.82       37.18     15.49 o
   9   5   2      421.06      410.52     26.34 o
  11   5   2      114.60      125.48     18.59 o
  13   5   2      189.76      158.01     21.69 o
  15   5   2      255.82      237.02     24.79 o
 -12   6   2        7.11      -18.59     18.59 o
 -10   6   2        0.84       -7.75     18.59 o
  -8   6   2        8.74      -17.04     17.04 o
  -6   6   2      222.87      221.53     21.69 o
  -4   6   2     1593.51     1626.60     44.93 o
  -2   6   2       69.51       55.77     17.04 o
   0   6   2     1340.77     1388.03     55.77 o
   2   6   2        0.01        9.29     15.49 o
   4   6   2        6.50       15.49     15.49 o
   6   6   2      371.97      350.11     24.79 o
   8   6   2      200.67      171.95     21.69 o
  10   6   2       25.92       35.63     20.14 o
  -3   7   2     1083.51     1079.75     54.22 o
  -1   7   2      117.60      144.07     27.88 o
   1   7   2       28.64       15.49     23.24 o
   3   7   2       38.96       57.32     24.79 o
 -21   1   3       18.96        1.55     21.69 o
 -19   1   3     2633.58     2655.23     69.71 o
 -17   1   3     3778.24     4105.22     94.50 o
 -15   1   3       81.30       69.71     13.94 o
 -13   1   3      394.23      413.62     18.59 o
 -11   1   3        8.70        4.65      7.75 o
  -9   1   3       30.81       29.43      6.20 o
  -7   1   3     2075.07     1930.23     29.43 o
  -5   1   3    47460.95    44956.05    545.30 o
  -3   1   3    16663.51    16413.14    218.43 o
  -1   1   3     1313.29     1278.04     20.14 o
   1   1   3     2014.99     1835.73     24.79 o
   3   1   3        0.89        4.65      4.65 o
   5   1   3        8.09        6.20      4.65 o
   7   1   3     1758.08     1797.00     30.98 o
   9   1   3      498.49      545.30     13.94 o
  11   1   3       69.49       51.12      9.29 o
  13   1   3      284.16      291.24     15.49 o
  15   1   3      820.20      861.32     29.43 o
  17   1   3     2398.62     2517.35     55.77 o
  19   1   3      300.55      280.39     24.79 o
  21   1   3       57.20       44.93     23.24 o
 -20   2   3      220.34      215.33     21.69 o
 -18   2   3      324.25      350.11     24.79 o
 -16   2   3        6.26        1.55     13.94 o
 -14   2   3     1056.58     1146.36     34.08 o
 -12   2   3      255.43      275.75     21.69 o
 -10   2   3      856.13     1056.51     29.43 o
  -8   2   3     5235.55     5872.79    103.79 o
  -6   2   3     1758.74     1919.38     40.28 o
  -4   2   3      588.28      593.32     13.94 o
  -2   2   3      269.57      300.53     10.84 o
   0   2   3      868.27      821.04     15.49 o
   2   2   3     8192.09     8439.71    114.64 o
   4   2   3      789.50      717.25     13.94 o
   6   2   3      417.41      457.00     15.49 o
   8   2   3      228.42      201.39     10.84 o
  10   2   3     2553.83     2514.25     52.67 o
  12   2   3      165.26      150.27     15.49 o
  14   2   3     1281.84     1240.86     37.18 o
  16   2   3      417.85      436.86     24.79 o
  18   2   3        7.18       24.79     17.04 o
  20   2   3      105.77      103.79     20.14 o
 -19   3   3        6.90      -12.39     18.59 o
 -17   3   3      115.44       89.85     18.59 o
 -15   3   3        0.53      -15.49     15.49 o
 -13   3   3      161.61      148.72     17.04 o
 -11   3   3      263.65      272.65     20.14 o
  -9   3   3      846.28      975.96     29.43 o
  -7   3   3        6.83       -7.75     10.84 o
  -5   3   3      158.22      122.38      9.29 o
  -3   3   3       56.14       44.93      6.20 o
  -1   3   3       45.41       21.69      6.20 o
   1   3   3        2.43        4.65      7.75 o
   3   3   3    15577.65    17649.35    240.12 o
   5   3   3        1.49        0.00      6.20 o
   7   3   3      877.03      934.13     27.88 o
   9   3   3       23.43       17.04     12.39 o
  11   3   3       46.08       65.06     15.49 o
  13   3   3        0.96        9.29     13.94 o
  15   3   3     2323.78     2326.81     55.77 o
  17   3   3      407.97      483.33     27.88 o
  19   3   3       62.02       51.12     20.14 o
 -18   4   3        0.33      -18.59     18.59 o
 -16   4   3        2.16       13.94     17.04 o
 -14   4   3       35.53       51.12     18.59 o
 -12   4   3     1426.42     1412.82     41.83 o
 -10   4   3     2112.25     2348.50     54.22 o
  -8   4   3       89.94      102.24     15.49 o
  -6   4   3      128.16      142.52     15.49 o
  -4   4   3      230.45      226.17     13.94 o
  -2   4   3      110.77       91.40      9.29 o
   0   4   3        5.35        6.20      7.75 o
   2   4   3        0.63       15.49      9.29 o
   4   4   3     1343.70     1394.23     30.98 o
   6   4   3      255.31      295.89     18.59 o
   8   4   3      115.63      144.07     17.04 o
  10   4   3        0.64        4.65     13.94 o
  12   4   3       54.97       27.88     15.49 o
  14   4   3     4059.03     4394.91     89.85 o
  16   4   3      101.12      144.07     21.69 o
 -15   5   3      437.83      464.74     30.98 o
 -13   5   3      794.31      732.74     35.63 o
 -11   5   3       51.48       58.87     17.04 o
  -9   5   3      189.38      207.58     20.14 o
  -7   5   3      315.39      298.98     21.69 o
  -5   5   3       21.42       27.88     13.94 o
  -3   5   3     1943.26     1924.03     46.47 o
  -1   5   3     9204.63     9256.11    144.07 o
   1   5   3      442.21      413.62     18.59 o
   3   5   3       11.45       12.39     13.94 o
   5   5   3       58.38       46.47     13.94 o
   7   5   3      452.19      517.41     26.34 o
   9   5   3      219.80      209.13     20.14 o
  11   5   3        0.94       21.69     17.04 o
  13   5   3      217.81      288.14     26.34 o
  15   5   3        0.46       24.79     20.14 o
 -12   6   3       14.96       -7.75     18.59 o
 -10   6   3       29.10       29.43     18.59 o
  -8   6   3      676.85      754.43     34.08 o
  -6   6   3      208.29      213.78     20.14 o
  -4   6   3     4628.27     4525.04     89.85 o
  -2   6   3      528.21      539.10     30.98 o
   0   6   3        0.21       -9.29     20.14 o
   2   6   3      206.61      187.45     21.69 o
   4   6   3       25.34       26.34     17.04 o
   6   6   3      764.02      743.59     32.53 o
   8   6   3       26.44       15.49     18.59 o
  10   6   3       72.71       96.05     21.69 o
  -3   7   3      110.45      109.99     26.34 o
  -1   7   3       11.17       29.43     23.24 o
   1   7   3       14.41       52.67     24.79 o
   3   7   3      114.77      127.03     27.88 o
 -22   0   4      147.96      147.17     40.28 o
 -20   0   4      841.10      813.30     61.97 o
 -18   0   4      668.38      824.14     46.47 o
 -16   0   4      567.19      613.46     37.18 o
 -14   0   4        4.16       -3.10     13.94 o
 -12   0   4       20.35       24.79     12.39 o
 -10   0   4       67.34       52.67     10.84 o
  -8   0   4      360.66      337.71     15.49 o
  -6   0   4     3159.50     2896.89     60.42 o
  -4   0   4   156611.78   152100.78   2830.28 o
  -2   0   4     9516.03     8678.28    140.97 o
   0   0   4     5087.05     4594.75    108.44 o
   2   0   4    12475.98    11090.29    209.13 o
   4   0   4       26.45       32.53      7.75 o
   6   0   4     5135.87     5071.88    100.69 o
   8   0   4    36339.49    38251.37    718.80 o
  10   0   4     2382.68     2419.76     54.22 o
  12   0   4      254.59      258.71     18.59 o
  14   0   4       72.29       57.32     15.49 o
  16   0   4      611.22      683.17     37.18 o
  18   0   4       10.01       27.88     27.88 o
  20   0   4      199.19      189.00     40.28 o
 -21   1   4      196.18      179.70     24.79 o
 -19   1   4     2795.37     2788.45     72.81 o
 -17   1   4      213.82      176.60     21.69 o
 -15   1   4       32.89       30.98     13.94 o
 -13   1   4      131.05      123.93     15.49 o
 -11   1   4        3.03        9.29      7.75 o
  -9   1   4     4306.64     4354.63     63.51 o
  -7   1   4     1699.14     1700.96     24.79 o
  -5   1   4     7685.31     7742.60     96.05 o
  -3   1   4    13660.49    13556.53    181.25 o
  -1   1   4    11338.68    10752.58    158.01 o
   1   1   4     1229.81     1185.09     17.04 o
   3   1   4       43.07       21.69      4.65 o
   5   1   4     1436.51     1370.99     23.24 o
   7   1   4        0.58        3.10      6.20 o
   9   1   4        0.28        4.65      6.20 o
  13   1   4     1210.79     1236.21     29.43 o
  15   1   4      156.34      148.72     17.04 o
  17   1   4        4.84       12.39     13.94 o
  19   1   4      128.52      151.82     21.69 o
 -20   2   4       15.96       17.04     18.59 o
 -18   2   4      454.30      477.14     26.34 o
 -16   2   4     1181.11     1231.57     37.18 o
 -14   2   4       33.14       40.28     13.94 o
 -12   2   4      282.00      336.16     20.14 o
 -10   2   4       47.47       60.42      7.75 o
  -8   2   4      141.42      140.97      9.29 o
  -6   2   4      797.77      852.03     20.14 o
  -4   2   4      301.96      351.65     10.84 o
  -2   2   4      654.13      613.46     13.94 o
   0   2   4      166.49      213.78      7.75 o
   2   2   4       20.73       30.98      6.20 o
   4   2   4      434.71      419.82     10.84 o
   6   2   4     1405.78     1467.04     27.88 o
   8   2   4      146.76      114.64      9.29 o
  10   2   4     2830.90     2954.21     58.87 o
  12   2   4     1075.60     1022.43     30.98 o
  14   2   4      421.84      478.68     24.79 o
  16   2   4      590.02      644.44     29.43 o
  18   2   4       68.74       44.93     17.04 o
  20   2   4      721.56      707.96     34.08 o
 -19   3   4      140.19      189.00     23.24 o
 -17   3   4       56.34       48.02     18.59 o
 -15   3   4       32.47       38.73     15.49 o
 -13   3   4        4.70      -10.84     13.94 o
 -11   3   4       57.57       66.61     13.94 o
  -9   3   4        4.72       18.59     12.39 o
  -7   3   4      343.93      337.71     18.59 o
  -5   3   4      104.43       99.14      7.75 o
  -3   3   4       66.05       44.93      6.20 o
  -1   3   4     2767.78     2986.74     44.93 o
   1   3   4       16.62       20.14      6.20 o
   3   3   4     1401.22     1542.94     26.34 o
   5   3   4       92.28      100.69      7.75 o
   7   3   4       19.64       29.43     12.39 o
   9   3   4      559.72      602.62     24.79 o
  11   3   4     1207.24     1301.28     37.18 o
  13   3   4      662.92      704.86     29.43 o
  15   3   4     2950.83     3158.70     68.16 o
  17   3   4      208.99      221.53     21.69 o
 -18   4   4       38.97       -6.20     20.14 o
 -16   4   4      136.58      162.66     21.69 o
 -14   4   4       73.80       72.81     17.04 o
 -12   4   4       17.21       12.39     15.49 o
 -10   4   4        0.50        6.20     15.49 o
  -8   4   4     1577.41     1645.19     41.83 o
  -6   4   4      941.54     1005.39     30.98 o
  -4   4   4        2.13        1.55      7.75 o
  -2   4   4      284.51      295.89     13.94 o
   0   4   4      465.20      480.23     18.59 o
   2   4   4      214.96      207.58     12.39 o
   4   4   4       71.34       88.30     10.84 o
   6   4   4       32.00       34.08     13.94 o
   8   4   4      100.51       99.14     17.04 o
  10   4   4      746.04      760.63     30.98 o
  12   4   4     1865.56     1942.62     49.57 o
  14   4   4        0.09        4.65     17.04 o
  16   4   4     1762.19     1973.60     54.22 o
 -15   5   4      143.53      170.41     23.24 o
 -13   5   4      351.13      295.89     24.79 o
 -11   5   4        4.24      -17.04     17.04 o
  -9   5   4      186.43      218.43     20.14 o
  -7   5   4      695.45      745.14     30.98 o
  -5   5   4     2051.40     1967.41     48.02 o
  -3   5   4       28.16       10.84     13.94 o
  -1   5   4     2874.91     2850.42     48.02 o
   1   5   4     1718.23     1674.62     37.18 o
   3   5   4       29.58       17.04     13.94 o
   5   5   4      276.95      254.06     20.14 o
   7   5   4        0.43      -13.94     13.94 o
   9   5   4      782.64      771.47     32.53 o
  11   5   4       90.64       60.42     18.59 o
  13   5   4      198.10      182.80     21.69 o
 -12   6   4       16.46       15.49     20.14 o
 -10   6   4       31.94       23.24     20.14 o
  -8   6   4     1156.85     1143.27     40.28 o
  -6   6   4      346.89      325.32     23.24 o
  -4   6   4     1079.26     1096.79     41.83 o
  -2   6   4     1110.92     1137.07     40.28 o
   0   6   4       23.22       29.43     20.14 o
   2   6   4       72.03       61.97     18.59 o
   4   6   4      397.28      407.42     24.79 o
   6   6   4      879.84      830.34     35.63 o
   8   6   4      654.41      576.28     30.98 o
  10   6   4       30.66       68.16     20.14 o
  -3   7   4     1409.20     1358.60     58.87 o
  -1   7   4        1.23       -6.20     21.69 o
   1   7   4        0.09       49.57     24.79 o
 -21   1   5       38.66       21.69     20.14 o
 -19   1   5      671.96      726.55     37.18 o
 -17   1   5      592.62      613.46     27.88 o
 -15   1   5      291.39      297.43     18.59 o
 -13   1   5      233.51      260.26     15.49 o
 -11   1   5     1852.02     1849.67     32.53 o
  -9   1   5     2711.20     2661.42     44.93 o
  -7   1   5      710.23      714.15     13.94 o
  -5   1   5     2212.24     2043.32     27.88 o
  -3   1   5    63600.89    61493.12    811.75 o
  -1   1   5      719.64      645.99     13.94 o
   1   1   5      655.99      638.25     12.39 o
   3   1   5       30.42       30.98      4.65 o
   5   1   5      895.67      901.60     17.04 o
   7   1   5       68.44       58.87      6.20 o
   9   1   5       13.26       12.39      7.75 o
  11   1   5     2098.84     2126.97     40.28 o
  13   1   5        9.73       -3.10     12.39 o
  15   1   5      624.52      666.13     27.88 o
  17   1   5      133.66       97.60     17.04 o
  19   1   5      259.85      264.90     24.79 o
 -20   2   5       15.44        6.20     17.04 o
 -18   2   5      105.62      102.24     18.59 o
 -16   2   5     1311.92     1366.34     40.28 o
 -14   2   5       53.20       75.91     15.49 o
 -12   2   5      151.38      171.95     15.49 o
 -10   2   5      363.11      319.12     13.94 o
  -8   2   5      178.98      192.09     12.39 o
  -6   2   5      323.79      333.07     12.39 o
  -4   2   5       44.79       46.47      6.20 o
  -2   2   5      609.79      664.58     13.94 o
   0   2   5      113.89       75.91      6.20 o
   2   2   5     2650.91     2803.94     38.73 o
   4   2   5      400.09      457.00     10.84 o
   6   2   5      523.90      520.51     15.49 o
   8   2   5       84.62       66.61      9.29 o
  10   2   5     1228.58     1279.59     34.08 o
  12   2   5     4348.94     4421.25     83.65 o
  14   2   5     2692.72     2765.22     60.42 o
  16   2   5      367.17      360.95     23.24 o
  18   2   5        2.43       13.94     17.04 o
 -19   3   5      313.20      342.36     26.34 o
 -17   3   5      388.48      416.72     26.34 o
 -15   3   5       32.88        9.29     15.49 o
 -13   3   5      119.72      130.13     17.04 o
 -11   3   5        2.07        7.75     12.39 o
  -9   3   5      204.30      193.64     15.49 o
  -7   3   5        2.12       17.04     10.84 o
  -5   3   5       80.28       74.36      7.75 o
  -3   3   5     3235.47     3293.47     51.12 o
  -1   3   5     5948.55     6238.39     88.30 o
   1   3   5     7100.07     7696.13    106.89 o
   3   3   5      627.90      604.16     13.94 o
   5   3   5        6.53        6.20      6.20 o
   7   3   5        7.03       -4.65     10.84 o
   9   3   5        1.87        6.20     12.39 o
  11   3   5     9764.76    10182.50    178.15 o
  13   3   5       78.03       65.06     17.04 o
  15   3   5      794.95      895.40     34.08 o
  17   3   5      122.08      164.21     20.14 o
 -18   4   5        3.53       -7.75     20.14 o
 -16   4   5      534.14      450.80     27.88 o
 -14   4   5      290.24      257.16     21.69 o
 -12   4   5      304.55      295.89     21.69 o
 -10   4   5      712.63      760.63     30.98 o
  -8   4   5       25.03       30.98     13.94 o
  -6   4   5     1049.19     1030.18     32.53 o
  -4   4   5     2294.31     2261.74     38.73 o
  -2   4   5      167.51      165.76     13.94 o
   0   4   5     1393.82     1456.19     32.53 o
   2   4   5      276.90      240.12     12.39 o
   4   4   5        0.26       12.39      9.29 o
   6   4   5        4.16       21.69     13.94 o
   8   4   5       26.06       35.63     13.94 o
  10   4   5       60.65       57.32     15.49 o
  12   4   5        4.60       -7.75     15.49 o
  14   4   5      594.59      607.26     29.43 o
  16   4   5       65.88      127.03     20.14 o
 -15   5   5        8.69       13.94     20.14 o
 -13   5   5       50.43       46.47     18.59 o
 -11   5   5      351.47      316.02     24.79 o
  -9   5   5      556.61      573.18     27.88 o
  -7   5   5      496.81      571.63     27.88 o
  -5   5   5      393.49      391.93     23.24 o
  -3   5   5      968.51     1025.53     32.53 o
  -1   5   5      284.63      264.90     15.49 o
   1   5   5       71.81       57.32     12.39 o
   3   5   5       28.94       41.83     13.94 o
   5   5   5       37.53       20.14     13.94 o
   7   5   5       10.74       -4.65     13.94 o
   9   5   5      821.69      900.05     35.63 o
  11   5   5      165.09      120.83     20.14 o
  13   5   5       45.06       77.46     21.69 o
 -10   6   5      105.05       68.16     20.14 o
  -8   6   5     1703.61     1721.09     48.02 o
  -6   6   5      236.26      300.53     23.24 o
  -4   6   5      261.42      226.17     23.24 o
  -2   6   5      309.97      297.43     24.79 o
   0   6   5      240.16      238.57     30.98 o
   2   6   5       24.25       32.53     18.59 o
   4   6   5      328.78      323.77     23.24 o
   6   6   5      306.39      292.79     23.24 o
   8   6   5     1136.95     1034.83     40.28 o
  10   6   5      167.90      119.28     21.69 o
  -1   7   5      146.09      164.21     27.88 o
 -22   0   6    10804.24     9922.24    357.85 o
 -20   0   6      154.64      151.82     35.63 o
 -18   0   6      636.79      611.91     40.28 o
 -16   0   6      177.91      195.19     24.79 o
 -14   0   6     1106.38     1053.42     34.08 o
 -12   0   6     2130.58     2134.72     52.67 o
 -10   0   6     1141.32     1152.56     32.53 o
  -8   0   6     1194.23     1084.40     30.98 o
  -6   0   6     1668.54     1578.57     37.18 o
  -4   0   6     2613.01     2398.07     43.38 o
  -2   0   6      526.04      528.26     17.04 o
   0   0   6        6.91       10.84      9.29 o
   2   0   6     3108.28     3009.98     60.42 o
   4   0   6    10683.39    10554.29    201.39 o
   6   0   6        0.14        4.65      7.75 o
   8   0   6      201.47      221.53     15.49 o
  10   0   6      113.21      137.87     13.94 o
  12   0   6      284.45      328.42     26.34 o
  14   0   6        9.65       -1.55     13.94 o
  16   0   6      591.20      560.79     35.63 o
  18   0   6      381.57      257.16     41.83 o
  20   0   6      371.05      439.96     52.67 o
 -21   1   6        0.87      -13.94     18.59 o
 -19   1   6       42.18       55.77     20.14 o
 -17   1   6      939.97      895.40     30.98 o
 -15   1   6      130.07      144.07     13.94 o
 -13   1   6      169.00      175.05     13.94 o
 -11   1   6     3329.79     3466.98     58.87 o
  -9   1   6      402.85      405.87     12.39 o
  -7   1   6    16669.16    16549.46    204.49 o
  -5   1   6    11164.15    11152.26    137.87 o
  -3   1   6     6741.26     6540.47     89.85 o
  -1   1   6     3572.52     3358.54     44.93 o
   1   1   6     1371.30     1274.94     20.14 o
   3   1   6     1114.64     1064.26     18.59 o
   5   1   6     6638.78     6906.07     96.05 o
   7   1   6      203.80      154.91      9.29 o
   9   1   6      110.70      139.42      9.29 o
  11   1   6      539.45      492.63     17.04 o
  13   1   6      374.89      359.40     20.14 o
  15   1   6       96.97       77.46     15.49 o
  17   1   6     1078.79      962.02     32.53 o
  19   1   6       28.41       -6.20     21.69 o
 -20   2   6        2.88       44.93     18.59 o
 -18   2   6      155.71      139.42     18.59 o
 -16   2   6      515.67      557.69     27.88 o
 -14   2   6      939.55     1011.59     32.53 o
 -12   2   6        0.00      -12.39     12.39 o
 -10   2   6      556.98      661.48     20.14 o
  -8   2   6      481.08      478.68     13.94 o
  -6   2   6      441.10      469.39     12.39 o
  -4   2   6      320.11      286.59     10.84 o
  -2   2   6      455.91      398.13     10.84 o
   0   2   6     4461.86     4573.06     65.06 o
   2   2   6     4732.20     5144.69     66.61 o
   4   2   6     2342.51     2461.58     34.08 o
   6   2   6       38.98       30.98      6.20 o
   8   2   6      510.01      427.56     13.94 o
  10   2   6     4769.04     4957.25     91.40 o
  12   2   6      180.15      195.19     17.04 o
  14   2   6      128.79      111.54     17.04 o
  16   2   6      321.07      288.14     21.69 o
  18   2   6        4.64       -6.20     18.59 o
 -19   3   6       67.69       65.06     20.14 o
 -17   3   6      134.46      117.73     20.14 o
 -15   3   6       13.54      -10.84     15.49 o
 -13   3   6       15.17       13.94     13.94 o
 -11   3   6      312.45      334.61     20.14 o
  -9   3   6        1.09       -3.10     12.39 o
  -7   3   6        1.39        0.00      7.75 o
  -5   3   6      370.04      350.11     13.94 o
  -3   3   6      811.59      746.69     18.59 o
  -1   3   6     2562.08     2596.36     40.28 o
   1   3   6     2915.60     3081.24     46.47 o
   3   3   6       22.55       27.88      6.20 o
   5   3   6       44.65       71.26      7.75 o
   7   3   6      326.04      351.65     21.69 o
   9   3   6      786.86      842.73     29.43 o
  11   3   6      153.02      148.72     17.04 o
  13   3   6     1216.11     1206.78     37.18 o
  15   3   6      591.92      602.62     29.43 o
  17   3   6       23.33       26.34     18.59 o
 -18   4   6      352.38      351.65     27.88 o
 -16   4   6       73.80       68.16     18.59 o
 -14   4   6      516.87      545.30     29.43 o
 -12   4   6      150.88      127.03     18.59 o
 -10   4   6     1371.71     1487.17     41.83 o
  -8   4   6     2238.27     2319.06     52.67 o
  -6   4   6     2605.78     2596.36     55.77 o
  -4   4   6      950.51      924.84     21.69 o
  -2   4   6     3256.02     3284.18     57.32 o
   0   4   6      282.69      323.77     13.94 o
   2   4   6       89.47       69.71      9.29 o
   4   4   6       68.91       61.97     10.84 o
   6   4   6        5.58       20.14     13.94 o
   8   4   6      243.79      223.08     18.59 o
  10   4   6       17.22        9.29     15.49 o
  12   4   6      113.72      154.91     20.14 o
  14   4   6      744.92      822.59     35.63 o
  16   4   6      234.65      240.12     23.24 o
 -15   5   6       65.65       37.18     20.14 o
 -13   5   6      300.14      359.40     26.34 o
 -11   5   6      160.37      173.50     21.69 o
  -9   5   6      322.83      325.32     23.24 o
  -7   5   6        2.36       13.94     15.49 o
  -5   5   6     2093.45     2120.77     49.57 o
  -3   5   6     1011.53      982.15     32.53 o
  -1   5   6       87.98       88.30     12.39 o
   1   5   6        4.09      -10.84     12.39 o
   3   5   6       93.03       91.40     15.49 o
   5   5   6      102.22       66.61     15.49 o
   7   5   6      461.92      393.48     24.79 o
   9   5   6      233.30      226.17     21.69 o
  11   5   6      293.28      240.12     23.24 o
  13   5   6     1023.51     1163.40     43.38 o
 -10   6   6        0.10      -18.59     18.59 o
  -8   6   6      122.63       99.14     20.14 o
  -6   6   6     1167.07     1233.12     40.28 o
  -4   6   6       87.26       74.36     18.59 o
  -2   6   6        8.47        1.55     17.04 o
   0   6   6       70.40       71.26     21.69 o
   2   6   6      138.18      133.23     20.14 o
   4   6   6      371.89      368.70     24.79 o
   6   6   6        1.25       -4.65     17.04 o
   8   6   6       40.48       20.14     18.59 o
 -21   1   7        1.65        7.75     20.14 o
 -19   1   7        2.53      -17.04     17.04 o
 -17   1   7        4.56        7.75     13.94 o
 -15   1   7       40.17       46.47     12.39 o
 -13   1   7        3.65       12.39     10.84 o
 -11   1   7      144.61      130.13      9.29 o
  -9   1   7    22924.48    22958.26    281.94 o
  -7   1   7     2195.96     2224.57     32.53 o
  -5   1   7     1126.90     1078.20     17.04 o
  -3   1   7      825.14      790.06     17.04 o
  -1   1   7       20.05       12.39      4.65 o
   1   1   7       84.52       75.91      6.20 o
   3   1   7     1574.25     1600.26     26.34 o
   5   1   7     7944.01     8131.44    111.54 o
   7   1   7      254.68      229.27     10.84 o
   9   1   7      787.18      813.30     20.14 o
  11   1   7      354.86      331.52     13.94 o
  13   1   7     1714.79     1552.24     38.73 o
  15   1   7      426.61      390.38     21.69 o
  17   1   7       33.17       41.83     15.49 o
  19   1   7       22.39       38.73     23.24 o
 -20   2   7      137.64      133.23     20.14 o
 -18   2   7       28.79       37.18     17.04 o
 -16   2   7      311.57      294.34     21.69 o
 -14   2   7       15.98        7.75     13.94 o
 -12   2   7      198.43      246.31     15.49 o
 -10   2   7      304.18      312.93     13.94 o
  -8   2   7       51.42       65.06      7.75 o
  -6   2   7    10386.74    10298.68    140.97 o
  -4   2   7     1657.68     1790.81     29.43 o
  -2   2   7     4170.04     4464.62     63.51 o
   0   2   7       23.65       20.14      6.20 o
   2   2   7        9.16        4.65      4.65 o
   4   2   7      180.72      212.23      9.29 o
   6   2   7      189.10      192.09      9.29 o
   8   2   7       46.42       43.38      7.75 o
  10   2   7     5175.50     5267.08     96.05 o
  12   2   7       29.80        7.75     13.94 o
  14   2   7      186.37      178.15     18.59 o
  16   2   7        6.37        4.65     15.49 o
  18   2   7       12.81       48.02     17.04 o
 -19   3   7      271.28      264.90     24.79 o
 -17   3   7      621.41      635.15     30.98 o
 -15   3   7       57.57       46.47     15.49 o
 -13   3   7      144.81      122.38     17.04 o
 -11   3   7       21.37       18.59     13.94 o
  -9   3   7      740.59      734.29     26.34 o
  -7   3   7       17.48        4.65      7.75 o
  -5   3   7      361.75      329.97     13.94 o
  -3   3   7      410.50      408.97     13.94 o
  -1   3   7     3302.75     3400.36     51.12 o
   1   3   7     1433.21     1412.82     27.88 o
   3   3   7      156.81      158.01      9.29 o
   5   3   7       10.33       -1.55      6.20 o
   7   3   7      273.00      298.98     15.49 o
   9   3   7      251.37      271.10     21.69 o
  11   3   7    10914.89    11420.26    198.29 o
  13   3   7      967.94      991.45     34.08 o
  15   3   7      339.07      326.87     23.24 o
  17   3   7       66.71       37.18     18.59 o
 -18   4   7      270.11      244.76     24.79 o
 -16   4   7      616.40      587.12     32.53 o
 -14   4   7      205.99      209.13     21.69 o
 -12   4   7      107.10       85.20     17.04 o
 -10   4   7        0.07        7.75     13.94 o
  -8   4   7       34.70       17.04     13.94 o
  -6   4   7      286.98      337.71     20.14 o
  -4   4   7     3982.49     3919.32     60.42 o
  -2   4   7      214.89      165.76     12.39 o
   0   4   7       67.69       63.51      9.29 o
   2   4   7      694.96      711.06     24.79 o
   4   4   7       79.19       89.85     10.84 o
   6   4   7       20.02        9.29     13.94 o
   8   4   7      206.61      201.39     18.59 o
  10   4   7      936.04      993.00     34.08 o
  12   4   7      588.88      704.86     30.98 o
  14   4   7        2.60       -7.75     17.04 o
 -15   5   7       21.52       15.49     20.14 o
 -13   5   7     1174.99     1194.39     43.38 o
 -11   5   7        7.11        3.10     17.04 o
  -9   5   7       99.24      127.03     18.59 o
  -7   5   7       71.28       52.67     17.04 o
  -5   5   7     3347.63     3332.20     69.71 o
  -3   5   7        0.29       -3.10     12.39 o
  -1   5   7        4.36       15.49     12.39 o
   1   5   7      274.84      229.27     17.04 o
   3   5   7       77.68       40.28     13.94 o
   5   5   7     1805.48     1688.56     43.38 o
   7   5   7      941.98      972.86     34.08 o
   9   5   7      186.83      168.86     20.14 o
  11   5   7       43.68       37.18     18.59 o
  13   5   7      379.88      458.55     29.43 o
 -10   6   7      822.82      931.03     38.73 o
  -8   6   7      387.58      401.23     26.34 o
  -6   6   7      105.25      109.99     18.59 o
  -4   6   7      345.43      350.11     26.34 o
  -2   6   7      272.01      261.80     23.24 o
   0   6   7       54.63        3.10     26.34 o
   2   6   7      547.99      537.55     30.98 o
   4   6   7      516.75      453.90     26.34 o
   6   6   7      157.57      148.72     21.69 o
   8   6   7        7.87      -18.59     18.59 o
 -20   0   8      271.16      316.02     44.93 o
 -18   0   8      125.61      131.68     24.79 o
 -16   0   8       49.07       65.06     20.14 o
 -14   0   8     1661.98     1640.54     44.93 o
 -12   0   8      189.09      181.25     17.04 o
 -10   0   8      763.81      751.33     26.34 o
  -8   0   8       58.64       32.53     10.84 o
  -6   0   8      108.22      114.64      9.29 o
  -4   0   8      812.05      768.37     18.59 o
  -2   0   8      170.81      142.52     10.84 o
   0   0   8     1136.29     1034.83     34.08 o
   2   0   8      611.60      630.50     18.59 o
   4   0   8    12844.66    14213.36    271.10 o
   6   0   8     2177.51     2120.77     48.02 o
   8   0   8        0.47       -6.20     10.84 o
  10   0   8      913.37      904.70     30.98 o
  12   0   8      207.34      212.23     18.59 o
  14   0   8     1274.51      996.10     35.63 o
  16   0   8      278.10      201.39     35.63 o
  18   0   8        1.02        6.20     29.43 o
 -21   1   8      278.44      309.83     29.43 o
 -19   1   8       25.26       41.83     18.59 o
 -17   1   8      100.74      120.83     17.04 o
 -15   1   8       33.02       32.53     12.39 o
 -13   1   8      328.64      351.65     17.04 o
 -11   1   8      909.25      904.70     18.59 o
  -9   1   8     5896.91     5860.40     75.91 o
  -7   1   8     1065.40     1017.79     18.59 o
  -5   1   8      387.47      388.83     10.84 o
  -3   1   8        2.57        0.00      4.65 o
  -1   1   8      147.96      161.11      7.75 o
   1   1   8      886.58      878.36     17.04 o
   3   1   8       54.92       58.87      6.20 o
   5   1   8     1574.70     1594.07     26.34 o
   7   1   8      622.63      698.66     17.04 o
   9   1   8      180.77      148.72     10.84 o
  11   1   8      138.03      147.17     10.84 o
  13   1   8       79.31       48.02     15.49 o
  15   1   8        0.19        9.29     13.94 o
  17   1   8      233.40      173.50     18.59 o
  19   1   8      124.81      119.28     24.79 o
 -20   2   8     1482.55     1422.11     44.93 o
 -18   2   8      136.55      171.95     20.14 o
 -16   2   8       66.28       61.97     15.49 o
 -14   2   8      194.27      213.78     18.59 o
 -12   2   8      641.93      672.33     21.69 o
 -10   2   8      673.76      663.03     20.14 o
  -8   2   8    12217.63    11723.89    161.11 o
  -6   2   8     6979.71     6966.48     97.60 o
  -4   2   8      987.25     1047.22     20.14 o
  -2   2   8     2880.37     2903.09     43.38 o
   0   2   8      373.99      429.11     12.39 o
   2   2   8        1.25       -4.65      6.20 o
   4   2   8      315.18      215.33      9.29 o
   6   2   8        0.02        7.75      7.75 o
   8   2   8       10.63        7.75      7.75 o
  10   2   8     2390.05     2381.03     51.12 o
  12   2   8      513.12      532.90     24.79 o
  14   2   8     1172.25     1146.36     35.63 o
  16   2   8      123.58      113.09     17.04 o
  18   2   8        1.69        7.75     17.04 o
 -19   3   8       16.16       12.39     18.59 o
 -17   3   8      600.19      596.42     30.98 o
 -15   3   8      121.42      142.52     18.59 o
 -13   3   8       13.86       23.24     13.94 o
 -11   3   8     1199.15     1251.71     35.63 o
  -9   3   8        0.05       -7.75     12.39 o
  -7   3   8       34.98       43.38      7.75 o
  -5   3   8      173.95      176.60     10.84 o
  -3   3   8     1867.99     1742.78     30.98 o
  -1   3   8       31.07       27.88      7.75 o
   1   3   8        0.00       -1.55      7.75 o
   3   3   8       11.53        7.75      6.20 o
   5   3   8      172.93      165.76      9.29 o
   7   3   8     4692.03     4714.03     77.46 o
   9   3   8      334.34      297.43     20.14 o
  11   3   8     2466.37     2591.71     57.32 o
  13   3   8        0.25       37.18     15.49 o
  15   3   8       62.21       41.83     17.04 o
  17   3   8       57.86       63.51     20.14 o
 -16   4   8      110.93      105.34     20.14 o
 -14   4   8       33.06       20.14     17.04 o
 -12   4   8      315.85      268.00     21.69 o
 -10   4   8       51.04       38.73     15.49 o
  -8   4   8      369.11      438.41     23.24 o
  -6   4   8     1232.59     1171.15     34.08 o
  -4   4   8     3887.87     3752.02     58.87 o
  -2   4   8      377.83      401.23     17.04 o
   0   4   8      662.06      726.55     20.14 o
   2   4   8       14.31       15.49      9.29 o
   4   4   8      179.80      179.70     12.39 o
   6   4   8      392.62      422.92     21.69 o
   8   4   8     1538.16     1516.61     40.28 o
  10   4   8      136.83      127.03     17.04 o
  12   4   8       44.62       41.83     17.04 o
  14   4   8       12.57      -17.04     17.04 o
 -15   5   8       85.96       54.22     21.69 o
 -13   5   8      615.20      627.40     32.53 o
 -11   5   8      176.20      176.60     21.69 o
  -9   5   8      544.72      522.06     27.88 o
  -7   5   8      530.84      534.45     27.88 o
  -5   5   8      526.75      551.49     26.34 o
  -3   5   8       84.17       60.42     13.94 o
  -1   5   8        0.05      -12.39     12.39 o
   1   5   8      230.55      187.45     17.04 o
   3   5   8      196.96      151.82     18.59 o
   5   5   8      271.29      278.85     23.24 o
   7   5   8      123.84      105.34     18.59 o
   9   5   8      671.25      698.66     32.53 o
  11   5   8       42.14       37.18     18.59 o
 -10   6   8      539.90      625.85     32.53 o
  -8   6   8       39.98       43.38     18.59 o
  -6   6   8      202.04      215.33     21.69 o
  -4   6   8      356.70      388.83     27.88 o
  -2   6   8      352.10      376.44     26.34 o
   0   6   8        4.30       15.49     27.88 o
   2   6   8      106.80       80.56     17.04 o
   4   6   8      212.58      192.09     20.14 o
   6   6   8       86.43       71.26     18.59 o
   8   6   8        0.01        7.75     20.14 o
 -21   1   9        3.86        1.55     20.14 o
 -19   1   9       30.59        7.75     17.04 o
 -17   1   9        8.64       -3.10     13.94 o
 -15   1   9      809.53      855.13     24.79 o
 -13   1   9      133.16      123.93     12.39 o
 -11   1   9      850.02      788.51     18.59 o
  -9   1   9       41.83       34.08      6.20 o
  -7   1   9    10909.72    10936.93    137.87 o
  -5   1   9     2399.95     2348.50     34.08 o
  -3   1   9     3024.79     3067.30     44.93 o
  -1   1   9      168.27      189.00      9.29 o
   1   1   9        3.56        1.55      6.20 o
   3   1   9      110.22       97.60      6.20 o
   5   1   9     3945.52     3956.50     57.32 o
   7   1   9      113.28       96.05      9.29 o
   9   1   9       12.45        9.29      9.29 o
  11   1   9        0.81       -7.75      9.29 o
  13   1   9       47.68       24.79     12.39 o
  15   1   9       26.87       38.73     13.94 o
  17   1   9       80.81       55.77     15.49 o
 -20   2   9      703.31      622.75     32.53 o
 -18   2   9       68.95       77.46     18.59 o
 -16   2   9       33.74       23.24     13.94 o
 -14   2   9      178.94      167.31     17.04 o
 -12   2   9     1127.23     1098.34     27.88 o
 -10   2   9       45.47       35.63      9.29 o
  -8   2   9     7601.03     7548.96    106.89 o
  -6   2   9      221.48      213.78     10.84 o
  -4   2   9      224.26      227.72     10.84 o
  -2   2   9     2354.91     2339.20     34.08 o
   0   2   9     1387.33     1544.49     27.88 o
   2   2   9      165.62      148.72      7.75 o
   4   2   9      283.10      238.57     10.84 o
   6   2   9       88.05       79.01      9.29 o
   8   2   9     1051.22      979.06     21.69 o
  10   2   9     2787.78     2697.05     57.32 o
  12   2   9      166.68      137.87     18.59 o
  14   2   9      139.35      128.58     17.04 o
  16   2   9        5.46       23.24     17.04 o
 -19   3   9      693.72      692.47     34.08 o
 -17   3   9       76.63       69.71     18.59 o
 -15   3   9       26.91       24.79     17.04 o
 -13   3   9       75.07       71.26     15.49 o
 -11   3   9      897.92      915.54     30.98 o
  -9   3   9       76.87       72.81     10.84 o
  -7   3   9       63.79       71.26      9.29 o
  -5   3   9       50.79       32.53      7.75 o
  -3   3   9     1215.33     1206.78     24.79 o
  -1   3   9      950.51      955.82     23.24 o
   1   3   9       13.24       12.39      7.75 o
   3   3   9      518.48      477.14     13.94 o
   5   3   9      214.88      213.78     12.39 o
   7   3   9    14217.15    13968.60    212.23 o
   9   3   9     2837.68     2853.52     61.97 o
  11   3   9      127.69      102.24     18.59 o
  13   3   9        0.16        9.29     15.49 o
  15   3   9        0.47      -10.84     17.04 o
 -16   4   9        0.71       23.24     18.59 o
 -14   4   9       54.40       58.87     18.59 o
 -12   4   9       11.52        7.75     15.49 o
 -10   4   9       94.99      117.73     17.04 o
  -8   4   9     4617.24     4617.99     89.85 o
  -6   4   9      772.09      773.02     27.88 o
  -4   4   9     5769.81     5603.24     83.65 o
  -2   4   9       83.58      106.89     10.84 o
   0   4   9      306.70      260.26     15.49 o
   2   4   9      921.60      845.83     21.69 o
   4   4   9       70.00       17.04      9.29 o
   6   4   9      175.85      161.11     17.04 o
   8   4   9     1589.22     1615.75     49.57 o
  10   4   9      598.33      616.56     29.43 o
  12   4   9       49.21       41.83     17.04 o
  14   4   9       70.70       72.81     20.14 o
 -13   5   9        5.12       38.73     18.59 o
 -11   5   9       39.32       71.26     18.59 o
  -9   5   9        8.34       13.94     15.49 o
  -7   5   9        5.47       10.84     15.49 o
  -5   5   9      101.69      125.48     17.04 o
  -3   5   9      123.68      111.54     15.49 o
  -1   5   9      403.72      316.02     20.14 o
   1   5   9       20.26       17.04     12.39 o
   3   5   9      113.26      125.48     18.59 o
   5   5   9      205.06      182.80     18.59 o
   7   5   9        6.26       40.28     17.04 o
   9   5   9       39.39       40.28     17.04 o
  11   5   9      316.37      306.73     24.79 o
  -8   6   9        9.10       -4.65     17.04 o
  -6   6   9       43.52       51.12     17.04 o
  -4   6   9        0.03      -10.84     17.04 o
  -2   6   9      104.42      105.34     18.59 o
   0   6   9      428.39      430.66     52.67 o
   2   6   9        7.50        1.55     17.04 o
   4   6   9      210.54      164.21     21.69 o
   6   6   9       84.10       57.32     20.14 o
 -20   0  10       48.21        0.00     29.43 o
 -18   0  10      122.45       86.75     23.24 o
 -16   0  10      427.62      408.97     30.98 o
 -14   0  10     9900.77     9767.33    195.19 o
 -12   0  10      895.06      884.56     38.73 o
 -10   0  10      581.31      560.79     20.14 o
  -8   0  10       88.22       89.85      9.29 o
  -6   0  10      355.39      320.67     13.94 o
  -4   0  10      224.45      192.09     13.94 o
  -2   0  10     1656.51     1691.66     40.28 o
   0   0  10       99.28       83.65     13.94 o
   2   0  10     1086.17     1050.32     37.18 o
   4   0  10     3438.81     3378.67     71.26 o
   6   0  10       30.36       27.88     10.84 o
   8   0  10      848.89      760.63     26.34 o
  10   0  10        0.50        4.65     13.94 o
  12   0  10      891.33      681.62     29.43 o
  14   0  10     1394.19     1126.22     38.73 o
  16   0  10      946.43      773.02     57.32 o
  18   0  10       53.59       66.61     38.73 o
 -21   1  10       43.64       37.18     21.69 o
 -19   1  10        4.56       12.39     18.59 o
 -17   1  10      128.22      131.68     17.04 o
 -15   1  10      590.78      624.30     23.24 o
 -13   1  10        8.25       -7.75     10.84 o
 -11   1  10      238.02      209.13     10.84 o
  -9   1  10     1556.45     1516.61     26.34 o
  -7   1  10      385.77      377.99     12.39 o
  -5   1  10      390.79      360.95     10.84 o
  -3   1  10        9.97       12.39      6.20 o
  -1   1  10      216.94      235.47     10.84 o
   1   1  10     9601.75     9900.55    137.87 o
   3   1  10       45.62       41.83      6.20 o
   5   1  10     1036.68      969.76     20.14 o
   7   1  10       48.92       29.43      7.75 o
   9   1  10      132.09      119.28     10.84 o
  11   1  10       48.45       40.28      9.29 o
  13   1  10     1401.70     1132.42     32.53 o
  15   1  10      125.88       92.95     17.04 o
  17   1  10       23.54        7.75     17.04 o
 -20   2  10      103.73       96.05     20.14 o
 -18   2  10       76.79       88.30     18.59 o
 -16   2  10       11.45        9.29     13.94 o
 -14   2  10       25.44       35.63     13.94 o
 -12   2  10     1655.03     1536.75     34.08 o
 -10   2  10      163.20      147.17     10.84 o
  -8   2  10      248.62      232.37     10.84 o
  -6   2  10     4026.81     3930.17     58.87 o
  -4   2  10       11.39       17.04      7.75 o
  -2   2  10     5189.02     5377.06     72.81 o
   0   2  10     1141.22     1146.36     20.14 o
   2   2  10      250.40      261.80     10.84 o
   4   2  10        0.34        6.20      7.75 o
   6   2  10      102.97       99.14      9.29 o
   8   2  10     7162.57     6878.18    102.24 o
  10   2  10      438.02      413.62     21.69 o
  12   2  10     1693.60     1705.60     41.83 o
  14   2  10       36.31       37.18     15.49 o
  16   2  10      264.85      308.28     23.24 o
 -19   3  10       17.41        6.20     18.59 o
 -17   3  10       11.32       12.39     17.04 o
 -15   3  10       21.05       34.08     17.04 o
 -13   3  10      174.78      153.36     18.59 o
 -11   3  10      788.04      847.38     29.43 o
  -9   3  10       31.92       26.34     10.84 o
  -7   3  10     2498.78     2461.58     43.38 o
  -5   3  10      236.54      230.82     12.39 o
  -3   3  10       20.63       37.18      9.29 o
  -1   3  10       71.43       69.71      9.29 o
   1   3  10       82.22       69.71      9.29 o
   3   3  10        2.63       -6.20      7.75 o
   5   3  10       17.10       21.69      9.29 o
   7   3  10      756.97      763.73     24.79 o
   9   3  10     2273.69     2325.26     52.67 o
  11   3  10      198.21      156.46     20.14 o
  13   3  10        6.67       -9.29     15.49 o
  15   3  10        7.10        1.55     21.69 o
 -16   4  10       82.85       66.61     18.59 o
 -14   4  10      102.63       77.46     18.59 o
 -12   4  10     1335.24     1375.64     41.83 o
 -10   4  10     1851.02     1832.63     46.47 o
  -8   4  10     1310.59     1243.96     35.63 o
  -6   4  10     2799.83     2886.05     65.06 o
  -4   4  10      203.30      196.74     12.39 o
  -2   4  10        0.87       -1.55      9.29 o
   0   4  10        0.16        7.75      9.29 o
   2   4  10        2.83       -1.55      9.29 o
   4   4  10       82.37       46.47     10.84 o
   6   4  10     2543.05     2503.41     55.77 o
   8   4  10      992.50     1053.42     34.08 o
  10   4  10      240.74      247.86     21.69 o
  12   4  10      157.04      167.31     24.79 o
  14   4  10        3.32       24.79     23.24 o
 -13   5  10      369.56      343.91     26.34 o
 -11   5  10        2.50        0.00     17.04 o
  -9   5  10        0.07       -1.55     15.49 o
  -7   5  10      192.12      175.05     18.59 o
  -5   5  10       72.81       61.97     15.49 o
  -3   5  10      479.64      470.94     23.24 o
  -1   5  10       77.80       92.95     12.39 o
   1   5  10        4.65        7.75     10.84 o
   3   5  10      519.12      441.50     23.24 o
   5   5  10      518.64      464.74     29.43 o
   7   5  10        1.31      -10.84     20.14 o
   9   5  10      128.52      153.36     24.79 o
  11   5  10       31.84       15.49     23.24 o
  -8   6  10      106.35      100.69     24.79 o
  -6   6  10       20.90        6.20     21.69 o
  -4   6  10       39.89       37.18     23.24 o
  -2   6  10        0.13      -20.14     23.24 o
   0   6  10        0.00      -21.69     34.08 o
   2   6  10        4.20       18.59     20.14 o
   4   6  10       21.46       13.94     21.69 o
 -19   1  11        1.56       20.14     18.59 o
 -17   1  11        2.92        7.75     13.94 o
 -15   1  11       97.95       92.95     12.39 o
 -13   1  11      437.39      466.29     20.14 o
 -11   1  11        2.33        6.20      7.75 o
  -9   1  11       33.46       34.08      7.75 o
  -7   1  11     1772.19     1845.03     27.88 o
  -5   1  11      358.27      331.52     10.84 o
  -3   1  11      201.78      178.15      9.29 o
  -1   1  11      679.65      625.85     15.49 o
   1   1  11     1327.41     1422.11     30.98 o
   3   1  11       55.09       61.97      7.75 o
   5   1  11      346.76      331.52     12.39 o
   7   1  11     1007.32     1010.04     23.24 o
   9   1  11      104.38      109.99     10.84 o
  11   1  11      254.52      249.41     13.94 o
  13   1  11       61.75        9.29     17.04 o
  15   1  11       24.67       24.79     21.69 o
  17   1  11       44.00       40.28     21.69 o
 -20   2  11      177.13      179.70     23.24 o
 -18   2  11       10.99       27.88     17.04 o
 -16   2  11      210.13      219.98     20.14 o
 -14   2  11      633.49      602.62     26.34 o
 -12   2  11      522.68      511.22     20.14 o
 -10   2  11     3302.47     3133.91     54.22 o
  -8   2  11     2435.67     2487.92     41.83 o
  -6   2  11     1190.51     1225.37     24.79 o
  -4   2  11       31.40       29.43      7.75 o
  -2   2  11      274.69      240.12      9.29 o
   0   2  11      169.64      167.31     10.84 o
   2   2  11     3106.78     3225.31     46.47 o
   4   2  11      465.55      439.96     15.49 o
   6   2  11     5835.30     5668.30     89.85 o
   8   2  11       78.14       72.81     12.39 o
  10   2  11      190.37      158.01     21.69 o
  12   2  11      362.74      343.91     24.79 o
  14   2  11        0.06       -3.10     21.69 o
  16   2  11       33.25       34.08     20.14 o
 -17   3  11      123.18      109.99     18.59 o
 -15   3  11        0.75       10.84     15.49 o
 -13   3  11      471.75      570.08     27.88 o
 -11   3  11     5353.64     5329.04    100.69 o
  -9   3  11     1846.63     1886.85     38.73 o
  -7   3  11     1371.06     1357.05     27.88 o
  -5   3  11      110.97       96.05     10.84 o
  -3   3  11        2.64       18.59      9.29 o
  -1   3  11        8.40       13.94      9.29 o
   1   3  11       61.36       60.42      9.29 o
   3   3  11        0.04        9.29      9.29 o
   5   3  11       47.46       69.71     13.94 o
   7   3  11     3887.72     3724.13     72.81 o
   9   3  11       25.09       17.04     17.04 o
  11   3  11      313.46      278.85     24.79 o
  13   3  11      320.83      277.30     26.34 o
  15   3  11        7.46       49.57     23.24 o
 -16   4  11        9.91       -3.10     18.59 o
 -14   4  11      144.81      133.23     20.14 o
 -12   4  11        0.62       18.59     15.49 o
 -10   4  11     1369.67     1357.05     38.73 o
  -8   4  11     1937.12     1832.63     44.93 o
  -6   4  11      576.97      577.83     24.79 o
  -4   4  11        1.92        9.29     10.84 o
  -2   4  11        6.77        4.65     12.39 o
   0   4  11        9.34        9.29     10.84 o
   2   4  11        3.22      -10.84     10.84 o
   4   4  11     2929.94     2768.31     52.67 o
   6   4  11       27.82        7.75     17.04 o
   8   4  11       49.21       61.97     20.14 o
  10   4  11      286.22      280.39     32.53 o
  12   4  11        7.23       18.59     21.69 o
 -13   5  11       63.66       41.83     24.79 o
 -11   5  11       19.33       12.39     21.69 o
  -9   5  11       26.48       37.18     20.14 o
  -7   5  11       19.02       15.49     18.59 o
  -5   5  11      146.67      142.52     21.69 o
  -3   5  11       45.10       27.88     17.04 o
  -1   5  11       39.59       35.63     17.04 o
   1   5  11      342.79      281.94     18.59 o
   3   5  11     1117.18     1045.67     41.83 o
   5   5  11       68.88       60.42     21.69 o
   7   5  11        8.00      -21.69     23.24 o
   9   5  11      447.33      520.51     37.18 o
  -6   6  11       17.23       12.39     26.34 o
  -4   6  11       32.14       60.42     24.79 o
  -2   6  11      105.94      142.52     26.34 o
   0   6  11       11.86      -35.63     35.63 o
   2   6  11       25.46       44.93     21.69 o
   4   6  11      327.69      334.61     29.43 o
 -20   0  12       17.11       -1.55     30.98 o
 -18   0  12     1638.72     1538.30     57.32 o
 -16   0  12      521.38      531.36     34.08 o
 -14   0  12      668.23      618.11     23.24 o
 -12   0  12     1017.18      986.80     27.88 o
 -10   0  12      130.09      130.13     12.39 o
  -8   0  12      503.25      487.98     18.59 o
  -6   0  12      545.79      553.04     18.59 o
  -4   0  12      717.02      728.10     27.88 o
  -2   0  12     1700.99     1690.11     52.67 o
   0   0  12      125.49       96.05     17.04 o
   2   0  12      948.44      997.65     38.73 o
   4   0  12        2.15       -1.55     15.49 o
   6   0  12        0.66       -4.65     17.04 o
   8   0  12        5.48        7.75     17.04 o
  10   0  12     3289.16     2920.13     85.20 o
  12   0  12     1840.36     1477.88     55.77 o
  14   0  12      272.53      226.17     27.88 o
 -19   1  12      253.32      268.00     24.79 o
 -17   1  12      584.43      565.44     26.34 o
 -15   1  12        3.54        6.20     10.84 o
 -13   1  12       91.76       58.87     10.84 o
 -11   1  12       21.47       40.28      9.29 o
  -9   1  12      159.90      150.27      9.29 o
  -7   1  12      127.24      125.48      9.29 o
  -5   1  12     3830.90     4027.76     60.42 o
  -3   1  12      278.25      243.21     10.84 o
  -1   1  12     2110.59     2094.44     34.08 o
   1   1  12       27.22       40.28      9.29 o
   3   1  12       20.41        7.75      9.29 o
   5   1  12       70.31       97.60     10.84 o
   7   1  12      672.50      686.27     21.69 o
   9   1  12      139.16      187.45     13.94 o
  11   1  12      132.17      125.48     15.49 o
  13   1  12       21.78       29.43     21.69 o
  15   1  12       40.61       23.24     35.63 o
 -18   2  12      219.82      237.02     21.69 o
 -16   2  12       28.72       20.14     15.49 o
 -14   2  12      115.42       96.05     15.49 o
 -12   2  12    10981.71    10538.80    162.66 o
 -10   2  12      812.06      797.81     21.69 o
  -8   2  12      836.75      844.28     23.24 o
  -6   2  12       39.32       34.08      9.29 o
  -4   2  12      419.06      426.01     15.49 o
  -2   2  12      355.70      388.83     17.04 o
   0   2  12       60.80       85.20      9.29 o
   2   2  12     4430.06     4497.15     68.16 o
   4   2  12        2.60       17.04     10.84 o
   6   2  12     5689.41     5742.66     92.95 o
   8   2  12      851.16      822.59     27.88 o
  10   2  12      240.49      281.94     23.24 o
  12   2  12      107.62      105.34     20.14 o
  14   2  12       46.27       58.87     37.18 o
 -17   3  12        0.12      -17.04     21.69 o
 -15   3  12      581.65      630.50     37.18 o
 -13   3  12       52.01       32.53     18.59 o
 -11   3  12       26.93       38.73     18.59 o
  -9   3  12     3154.81     3044.06     61.97 o
  -7   3  12     1921.61     1894.60     38.73 o
  -5   3  12       32.73       24.79     10.84 o
  -3   3  12        0.96       -9.29      9.29 o
  -1   3  12       34.49       41.83      9.29 o
   1   3  12      100.29       85.20     10.84 o
   3   3  12     3116.16     3276.43     52.67 o
   5   3  12      604.20      579.38     24.79 o
   7   3  12      141.95      103.79     15.49 o
   9   3  12       62.64       83.65     18.59 o
  11   3  12       81.36      113.09     21.69 o
  13   3  12       50.33       57.32     26.34 o
 -16   4  12       37.27       23.24     23.24 o
 -14   4  12        2.25       -3.10     21.69 o
 -12   4  12       16.90       35.63     20.14 o
 -10   4  12      138.57      147.17     21.69 o
  -8   4  12     2186.48     2162.60     60.42 o
  -6   4  12       82.40       80.56     13.94 o
  -4   4  12      493.58      480.23     20.14 o
  -2   4  12       19.91       12.39     10.84 o
   0   4  12      154.27      139.42     12.39 o
   2   4  12     2751.91     2768.31     52.67 o
   4   4  12       62.88       69.71     13.94 o
   6   4  12        0.80       17.04     18.59 o
   8   4  12      468.42      427.56     29.43 o
  10   4  12        0.22        9.29     24.79 o
  12   4  12        3.11       57.32     23.24 o
 -11   5  12        3.15       10.84     23.24 o
  -9   5  12      331.77      339.26     29.43 o
  -7   5  12       40.81       26.34     20.14 o
  -5   5  12      226.80      250.96     24.79 o
  -3   5  12       13.88       -7.75     17.04 o
  -1   5  12      339.23      255.61     20.14 o
   1   5  12        1.73       10.84     13.94 o
   3   5  12       61.23       48.02     20.14 o
   5   5  12      132.72      134.78     23.24 o
   7   5  12       41.76       27.88     27.88 o
   9   5  12      126.33      176.60     26.34 o
  -4   6  12      100.92       41.83     27.88 o
  -2   6  12        0.98       58.87     26.34 o
   0   6  12      122.45      165.76     44.93 o
   2   6  12       28.89       63.51     29.43 o
 -19   1  13        1.99       29.43     24.79 o
 -17   1  13      248.20      271.10     24.79 o
 -15   1  13        3.90       20.14     13.94 o
 -13   1  13      143.98      119.28     17.04 o
 -11   1  13      179.37      151.82     10.84 o
  -9   1  13     1148.43     1177.35     23.24 o
  -7   1  13     1394.49     1484.08     32.53 o
  -5   1  13     1046.06     1147.91     27.88 o
  -3   1  13      646.04      690.92     21.69 o
  -1   1  13      302.38      326.87     15.49 o
   1   1  13     2275.44     2520.45     52.67 o
   3   1  13     2015.43     2041.77     44.93 o
   5   1  13      134.48      131.68     15.49 o
   7   1  13     1803.95     1793.90     41.83 o
   9   1  13     1265.12     1112.28     34.08 o
  11   1  13      436.19      432.21     27.88 o
  13   1  13       25.78        7.75     23.24 o
  15   1  13       43.07       24.79     26.34 o
 -18   2  13       87.95       83.65     21.69 o
 -16   2  13        3.40        0.00     18.59 o
 -14   2  13      128.58      154.91     20.14 o
 -12   2  13     5987.74     5810.82    106.89 o
 -10   2  13        3.39        6.20     10.84 o
  -8   2  13      385.63      370.24     15.49 o
  -6   2  13      296.40      274.20     13.94 o
  -4   2  13       60.04       38.73     10.84 o
  -2   2  13      570.86      596.42     21.69 o
   0   2  13      927.86      955.82     26.34 o
   2   2  13      211.58      241.67     15.49 o
   4   2  13       27.77       23.24     12.39 o
   6   2  13     1011.33     1013.14     30.98 o
   8   2  13     1718.56     1589.42     48.02 o
  10   2  13        0.15       18.59     23.24 o
  12   2  13        5.73       -6.20     23.24 o
  14   2  13       24.43        1.55     26.34 o
 -17   3  13      178.02      150.27     24.79 o
 -15   3  13      160.06       72.81     21.69 o
 -13   3  13      240.87      257.16     26.34 o
 -11   3  13     5697.38     5088.92    113.09 o
  -9   3  13      238.33      235.47     17.04 o
  -7   3  13      852.95      853.58     24.79 o
  -5   3  13      284.54      294.34     15.49 o
  -3   3  13       45.83       37.18     10.84 o
  -1   3  13        1.53        0.00     10.84 o
   1   3  13       16.70       18.59     10.84 o
   3   3  13     1145.50     1169.60     26.34 o
   5   3  13     3405.26     3558.37     86.75 o
   7   3  13     1661.75     1669.97     51.12 o
   9   3  13       62.74       82.10     24.79 o
  11   3  13        9.88       20.14     26.34 o
  13   3  13       37.58       27.88     40.28 o
 -14   4  13       10.46        4.65     21.69 o
 -12   4  13     1283.73     1180.44     46.47 o
 -10   4  13      813.79      873.71     40.28 o
  -8   4  13      456.20      401.23     27.88 o
  -6   4  13      638.49      698.66     27.88 o
  -4   4  13        0.03       -3.10     10.84 o
  -2   4  13      644.58      610.36     21.69 o
   0   4  13     1457.62     1206.78     29.43 o
   2   4  13       39.54       54.22     13.94 o
   4   4  13     5862.08     5984.33     99.14 o
   6   4  13       78.76       71.26     20.14 o
   8   4  13      182.39      185.90     24.79 o
  10   4  13        7.62      -26.34     26.34 o
 -11   5  13       14.59       30.98     23.24 o
  -9   5  13      622.98      529.81     34.08 o
  -7   5  13       99.13       52.67     20.14 o
  -5   5  13      112.79       99.14     20.14 o
  -3   5  13      302.39      357.85     20.14 o
  -1   5  13        8.27        9.29     13.94 o
   1   5  13      109.57      120.83     15.49 o
   3   5  13      266.98      229.27     24.79 o
   5   5  13      168.55      171.95     24.79 o
   7   5  13      126.79      103.79     24.79 o
 -18   0  14     3156.72     3002.23    128.58 o
 -16   0  14       39.37        9.29     27.88 o
 -14   0  14       45.24       43.38     17.04 o
 -12   0  14      559.61      540.65     26.34 o
 -10   0  14      816.64      855.13     34.08 o
  -8   0  14      628.38      642.89     27.88 o
  -6   0  14      677.76      790.06     30.98 o
  -4   0  14      339.48      342.36     21.69 o
  -2   0  14      150.96      159.56     21.69 o
   0   0  14      321.50      356.30     27.88 o
   2   0  14      180.84      219.98     23.24 o
   4   0  14       63.36       82.10     21.69 o
   6   0  14       52.01       46.47     20.14 o
   8   0  14     1009.22      941.88     43.38 o
  10   0  14      196.70      219.98     27.88 o
  12   0  14      111.63       48.02     23.24 o
  14   0  14        2.41       -9.29     37.18 o
 -19   1  14      439.71      381.09     49.57 o
 -17   1  14      400.71      373.34     34.08 o
 -15   1  14        1.48        9.29     15.49 o
 -13   1  14        3.63       10.84     13.94 o
 -11   1  14      107.04      109.99     12.39 o
  -9   1  14       76.09      113.09     13.94 o
  -7   1  14     1186.64     1195.94     29.43 o
  -5   1  14      587.99      672.33     24.79 o
  -3   1  14      610.38      680.07     23.24 o
  -1   1  14        1.05       -3.10     10.84 o
   1   1  14      123.63      144.07     15.49 o
   3   1  14      232.42      210.68     17.04 o
   5   1  14      129.27      134.78     15.49 o
   7   1  14      463.01      455.45     23.24 o
   9   1  14      397.79      295.89     20.14 o
  11   1  14        0.27        4.65     18.59 o
  13   1  14      157.92      178.15     29.43 o
  15   1  14      337.36      412.07     37.18 o
 -18   2  14      235.60      250.96     34.08 o
 -16   2  14      190.59      142.52     29.43 o
 -14   2  14      227.75      216.88     29.43 o
 -12   2  14      269.28      266.45     23.24 o
 -10   2  14       26.83       32.53     12.39 o
  -8   2  14       99.74       92.95     12.39 o
  -6   2  14      132.85      140.97     13.94 o
  -4   2  14      823.41      853.58     24.79 o
  -2   2  14      416.14      430.66     18.59 o
   0   2  14       34.13       49.57     12.39 o
   2   2  14      269.58      275.75     18.59 o
   4   2  14     2988.57     3044.06     63.51 o
   6   2  14     2268.83     2306.67     51.12 o
   8   2  14        8.69       18.59     17.04 o
  10   2  14      396.28      351.65     34.08 o
  12   2  14       38.87       52.67     26.34 o
  14   2  14        5.64      -10.84     27.88 o
 -17   3  14      168.74      150.27     32.53 o
 -15   3  14     2160.47     1944.17     75.91 o
 -13   3  14       29.25       55.77     26.34 o
 -11   3  14      306.06      362.50     35.63 o
  -9   3  14       43.10       43.38     15.49 o
  -7   3  14        0.00       15.49     10.84 o
  -5   3  14        0.68      -10.84     12.39 o
  -3   3  14      186.01      161.11     15.49 o
  -1   3  14       27.31       29.43     12.39 o
   1   3  14     1067.61     1016.24     27.88 o
   3   3  14       94.56       69.71     13.94 o
   5   3  14      340.21      385.74     26.34 o
   7   3  14      895.79      906.25     38.73 o
   9   3  14       20.34       20.14     24.79 o
  11   3  14        0.46      -18.59     24.79 o
 -14   4  14       23.22       35.63     27.88 o
 -12   4  14      147.38      134.78     30.98 o
 -10   4  14      212.26      184.35     30.98 o
  -8   4  14       58.14       58.87     24.79 o
  -6   4  14       38.42       52.67     20.14 o
  -4   4  14        3.16       -9.29     12.39 o
  -2   4  14      132.88      125.48     15.49 o
   0   4  14       30.63       35.63     13.94 o
   2   4  14     2233.50     2150.21     51.12 o
   4   4  14     2022.67     2058.81     49.57 o
   6   4  14      136.37      144.07     27.88 o
   8   4  14      251.50      238.57     32.53 o
  10   4  14        1.32      -10.84     27.88 o
  -9   5  14      464.62      469.39     34.08 o
  -7   5  14      130.77      136.32     29.43 o
  -5   5  14        0.67       71.26     34.08 o
  -3   5  14       80.75       74.36     20.14 o
  -1   5  14        0.03       15.49     17.04 o
   1   5  14       85.81       55.77     17.04 o
   3   5  14      109.58       68.16     26.34 o
   5   5  14      795.66      721.90     48.02 o
 -17   1  15     1065.43     1115.38     44.93 o
 -15   1  15        0.93       -4.65     15.49 o
 -13   1  15        1.27       13.94     13.94 o
 -11   1  15      190.46      190.54     13.94 o
  -9   1  15      272.78      263.35     17.04 o
  -7   1  15       20.05       23.24     12.39 o
  -5   1  15      183.01      168.86     13.94 o
  -3   1  15        1.91        7.75     10.84 o
  -1   1  15      222.65      246.31     18.59 o
   1   1  15     1929.56     2043.32     46.47 o
   3   1  15     1016.39     1081.30     32.53 o
   5   1  15     3186.73     3281.08     66.61 o
   7   1  15       41.11       49.57     15.49 o
   9   1  15      777.68      698.66     29.43 o
  11   1  15       74.54       17.04     18.59 o
  13   1  15        1.84       -4.65     26.34 o
 -16   2  15      102.49       71.26     27.88 o
 -14   2  15      111.39       43.38     35.63 o
 -12   2  15     1024.08      989.90     32.53 o
 -10   2  15      130.77      119.28     13.94 o
  -8   2  15      130.00      128.58     13.94 o
  -6   2  15       52.22       48.02     12.39 o
  -4   2  15      375.99      407.42     18.59 o
  -2   2  15     2173.21     2297.37     46.47 o
   0   2  15     1186.55     1175.80     30.98 o
   2   2  15     3348.97     3439.09     69.71 o
   4   2  15        1.39        6.20     13.94 o
   6   2  15       24.54       13.94     13.94 o
   8   2  15        0.63      -18.59     18.59 o
  10   2  15       41.35       80.56     27.88 o
  12   2  15      127.08      192.09     30.98 o
 -15   3  15     7063.87     6562.16    179.70 o
 -13   3  15     5003.00     4960.35    140.97 o
 -11   3  15     1463.06     1462.39     61.97 o
  -9   3  15        0.44      -13.94     13.94 o
  -7   3  15       11.82        6.20     12.39 o
  -5   3  15      247.63      244.76     18.59 o
  -3   3  15     1386.43     1326.06     32.53 o
  -1   3  15      363.62      407.42     20.14 o
   1   3  15      967.46      966.66     29.43 o
   3   3  15       18.80       -4.65     13.94 o
   5   3  15       51.80       55.77     18.59 o
   7   3  15       26.97       37.18     24.79 o
   9   3  15       16.51        3.10     24.79 o
  11   3  15       11.72        9.29     26.34 o
 -12   4  15        2.77       61.97     29.43 o
 -10   4  15      110.38      150.27     27.88 o
  -8   4  15      444.47      388.83     51.12 o
  -6   4  15       88.56       54.22     15.49 o
  -4   4  15      134.93      128.58     15.49 o
  -2   4  15      469.12      458.55     21.69 o
   0   4  15     1784.66     1707.15     40.28 o
   2   4  15      933.65      972.86     34.08 o
   4   4  15       95.31       92.95     21.69 o
   6   4  15       10.85       18.59     24.79 o
   8   4  15      185.76      147.17     30.98 o
  -9   5  15     1081.24     1064.26     58.87 o
  -7   5  15      240.82      215.33     43.38 o
  -5   5  15      240.71      241.67     26.34 o
  -3   5  15       51.68       27.88     20.14 o
  -1   5  15       60.70       24.79     17.04 o
   1   5  15       11.66       -3.10     17.04 o
   3   5  15      217.89      158.01     29.43 o
 -18   0  16        2.28       10.84     30.98 o
 -16   0  16      177.79      140.97     34.08 o
 -14   0  16       86.34       91.40     18.59 o
 -12   0  16       97.57       79.01     18.59 o
 -10   0  16     2487.42     2554.53     63.51 o
  -8   0  16      414.46      413.62     24.79 o
  -6   0  16      592.09      596.42     29.43 o
  -4   0  16       41.75       40.28     20.14 o
  -2   0  16        4.70       23.24     20.14 o
   0   0  16      112.69      111.54     23.24 o
   2   0  16     1834.12     2021.63     66.61 o
   4   0  16     1504.14     1533.65     58.87 o
   6   0  16       22.62       13.94     21.69 o
   8   0  16     2538.00     2323.71     75.91 o
  10   0  16       13.05       24.79     23.24 o
  12   0  16      210.04      238.57     30.98 o
 -17   1  16      156.54      153.36     23.24 o
 -15   1  16        9.34       17.04     15.49 o
 -13   1  16        0.48       -9.29     15.49 o
 -11   1  16        0.07       12.39     12.39 o
  -9   1  16     1329.51     1335.36     34.08 o
  -7   1  16      123.61      134.78     13.94 o
  -5   1  16      136.28      148.72     15.49 o
  -3   1  16      493.33      548.40     21.69 o
  -1   1  16       12.74       32.53     13.94 o
   1   1  16       67.57       79.01     15.49 o
   3   1  16     5165.17     5510.29    102.24 o
   5   1  16      128.07      164.21     17.04 o
   7   1  16        0.23       18.59     15.49 o
   9   1  16        1.46        1.55     15.49 o
  11   1  16      404.63      354.75     27.88 o
  13   1  16        4.63      -13.94     26.34 o
 -16   2  16     1414.12     1298.18     48.02 o
 -14   2  16      213.94      303.63     26.34 o
 -12   2  16      573.93      605.71     27.88 o
 -10   2  16     1478.28     1381.83     38.73 o
  -8   2  16      137.25      147.17     17.04 o
  -6   2  16      332.37      342.36     18.59 o
  -4   2  16      694.40      743.59     26.34 o
  -2   2  16     1299.19     1357.05     34.08 o
   0   2  16      685.72      656.84     24.79 o
   2   2  16      647.51      731.19     29.43 o
   4   2  16      235.47      244.76     20.14 o
   6   2  16        1.15       -9.29     13.94 o
   8   2  16      298.20      340.81     27.88 o
  10   2  16       15.71      -24.79     24.79 o
  12   2  16      222.86      280.39     35.63 o
 -15   3  16      292.12      272.65     35.63 o
 -13   3  16     3275.69     3146.30    140.97 o
 -11   3  16      204.70      241.67     24.79 o
  -9   3  16       25.97       13.94     15.49 o
  -7   3  16      106.39      103.79     13.94 o
  -5   3  16       26.39       21.69     13.94 o
  -3   3  16       30.66       41.83     13.94 o
  -1   3  16        1.61       -9.29     12.39 o
   1   3  16     1236.06     1203.68     32.53 o
   3   3  16        9.93       17.04     15.49 o
   5   3  16      274.06      306.73     26.34 o
   7   3  16       69.71       79.01     26.34 o
   9   3  16        0.68       12.39     26.34 o
 -12   4  16       15.59       46.47     27.88 o
 -10   4  16        1.43        1.55     35.63 o
  -8   4  16      115.75       71.26     21.69 o
  -6   4  16       47.55       37.18     15.49 o
  -4   4  16        2.99       -9.29     13.94 o
  -2   4  16     1472.93     1415.91     37.18 o
   0   4  16      244.92      212.23     20.14 o
   2   4  16      376.06      444.60     26.34 o
   4   4  16      299.12      291.24     27.88 o
   6   4  16       17.98       71.26     27.88 o
  -5   5  16       51.96      150.27     24.79 o
  -3   5  16        1.26       30.98     21.69 o
  -1   5  16     1256.89     1107.64     38.73 o
   1   5  16     1260.38     1157.21     55.77 o
 -17   1  17       24.42       13.94     21.69 o
 -15   1  17      117.84      123.93     18.59 o
 -13   1  17       58.20       79.01     17.04 o
 -11   1  17      159.77      184.35     17.04 o
  -9   1  17       13.03       21.69     12.39 o
  -7   1  17        6.66       20.14     12.39 o
  -5   1  17      306.94      306.73     18.59 o
  -3   1  17      610.38      638.25     24.79 o
  -1   1  17     3093.70     3330.65     68.16 o
   1   1  17      178.57      216.88     18.59 o
   3   1  17     3164.12     3254.74     68.16 o
   5   1  17      674.22      718.80     29.43 o
   7   1  17      350.24      292.79     21.69 o
   9   1  17        7.27       -3.10     15.49 o
  11   1  17       74.17       94.50     23.24 o
 -16   2  17     2804.20     2590.16     72.81 o
 -14   2  17       11.77       44.93     20.14 o
 -12   2  17       85.25       75.91     17.04 o
 -10   2  17      119.20      131.68     17.04 o
  -8   2  17       14.00       12.39     12.39 o
  -6   2  17      140.47      116.19     15.49 o
  -4   2  17      978.94     1047.22     30.98 o
  -2   2  17        3.28       34.08     13.94 o
   0   2  17      400.23      404.33     23.24 o
   2   2  17        7.80      -12.39     15.49 o
   4   2  17      612.50      597.97     27.88 o
   6   2  17       10.25       18.59     15.49 o
   8   2  17       62.57       21.69     20.14 o
  10   2  17       36.21       34.08     27.88 o
 -13   3  17        0.83      108.44     24.79 o
 -11   3  17      183.32      190.54     24.79 o
  -9   3  17       13.84       26.34     15.49 o
  -7   3  17      106.12      106.89     15.49 o
  -5   3  17       17.69       13.94     13.94 o
  -3   3  17     1718.97     1595.61     38.73 o
  -1   3  17      186.33      212.23     17.04 o
   1   3  17       77.52       74.36     15.49 o
   3   3  17      870.09      855.13     34.08 o
   5   3  17      103.21       69.71     21.69 o
   7   3  17       33.08       79.01     27.88 o
   9   3  17       39.61       27.88     26.34 o
 -10   4  17       18.97       37.18     23.24 o
  -8   4  17       25.86       27.88     21.69 o
  -6   4  17       66.90       65.06     18.59 o
  -4   4  17      393.69      320.67     21.69 o
  -2   4  17      262.75      278.85     20.14 o
   0   4  17     1249.35     1237.76     40.28 o
   2   4  17      497.08      515.86     27.88 o
   4   4  17        8.85       38.73     27.88 o
   6   4  17       81.80       38.73     27.88 o
 -16   0  18      183.95      102.24     37.18 o
 -14   0  18       20.88       15.49     18.59 o
 -12   0  18     1309.60     1222.27     44.93 o
 -10   0  18     2546.95     2602.56     68.16 o
  -8   0  18     1585.18     1659.13     49.57 o
  -6   0  18       40.11       32.53     20.14 o
  -4   0  18      389.29      477.14     35.63 o
  -2   0  18       56.27       74.36     21.69 o
   0   0  18     3381.95     3676.11    106.89 o
   2   0  18       59.90       66.61     23.24 o
   4   0  18      378.20      427.56     35.63 o
   6   0  18      740.19      712.60     44.93 o
   8   0  18      122.18      127.03     27.88 o
  10   0  18      159.77      277.30     30.98 o
 -15   1  18       62.34       30.98     17.04 o
 -13   1  18        0.48      -15.49     15.49 o
 -11   1  18      863.68      861.32     29.43 o
  -9   1  18        0.17      -13.94     13.94 o
  -7   1  18       48.47       48.02     13.94 o
  -5   1  18      454.36      517.41     23.24 o
  -3   1  18      103.77      125.48     17.04 o
  -1   1  18     1177.89     1222.27     38.73 o
   1   1  18      119.38      125.48     18.59 o
   3   1  18      747.83      810.20     32.53 o
   5   1  18      621.95      652.19     29.43 o
   7   1  18       46.01       32.53     17.04 o
   9   1  18       17.70       24.79     18.59 o
 -14   2  18      174.01      158.01     23.24 o
 -12   2  18       15.88       29.43     17.04 o
 -10   2  18        4.83       17.04     15.49 o
  -8   2  18      442.68      436.86     21.69 o
  -6   2  18       77.07       75.91     13.94 o
  -4   2  18       57.96       60.42     13.94 o
  -2   2  18      339.11      354.75     20.14 o
   0   2  18       69.55       63.51     17.04 o
   2   2  18      567.59      577.83     27.88 o
   4   2  18      814.71      859.77     34.08 o
   6   2  18      264.96      243.21     21.69 o
   8   2  18      255.84      246.31     26.34 o
 -13   3  18       25.22       63.51     23.24 o
 -11   3  18       21.88       37.18     21.69 o
  -9   3  18       12.10       35.63     17.04 o
  -7   3  18      619.61      618.11     29.43 o
  -5   3  18      224.60      223.08     18.59 o
  -3   3  18      624.75      625.85     26.34 o
  -1   3  18      120.98      154.91     17.04 o
   1   3  18       24.93       30.98     17.04 o
   3   3  18       54.10       43.38     20.14 o
   5   3  18        6.49       -7.75     20.14 o
   7   3  18       12.11       23.24     27.88 o
  -8   4  18       41.18       34.08     23.24 o
  -6   4  18      187.87      176.60     20.14 o
  -4   4  18        0.14       -3.10     15.49 o
  -2   4  18      188.34      162.66     18.59 o
   0   4  18      878.07      929.48     37.18 o
   2   4  18      827.23      982.15     46.47 o
 -15   1  19      738.03      615.01     30.98 o
 -13   1  19       24.74       46.47     18.59 o
 -11   1  19       46.07       65.06     15.49 o
  -9   1  19       18.44       38.73     13.94 o
  -7   1  19       12.12       -1.55     13.94 o
  -5   1  19      168.87      162.66     17.04 o
  -3   1  19      688.33      748.23     32.53 o
  -1   1  19        7.08       13.94     15.49 o
   1   1  19     1405.43     1456.19     43.38 o
   3   1  19      562.34      528.26     27.88 o
   5   1  19      206.05      216.88     21.69 o
   7   1  19       27.85       13.94     18.59 o
   9   1  19        0.60      -10.84     21.69 o
 -12   2  19        0.06       -4.65     18.59 o
 -10   2  19       52.14       44.93     17.04 o
  -8   2  19        0.20        1.55     13.94 o
  -6   2  19      477.78      450.80     23.24 o
  -4   2  19      379.13      416.72     23.24 o
  -2   2  19       58.99       37.18     15.49 o
   0   2  19       17.42       21.69     17.04 o
   2   2  19        1.89       -9.29     15.49 o
   4   2  19      183.12      164.21     20.14 o
   6   2  19      145.54      114.64     23.24 o
   8   2  19      284.59      336.16     29.43 o
 -11   3  19       47.13       20.14     23.24 o
  -9   3  19      141.53      128.58     20.14 o
  -7   3  19     3215.20     3147.85     68.16 o
  -5   3  19       68.52       60.42     15.49 o
  -3   3  19      784.66      836.54     30.98 o
  -1   3  19        0.44       17.04     15.49 o
   1   3  19        1.60       15.49     17.04 o
   3   3  19       62.32      114.64     23.24 o
   5   3  19      359.35      427.56     34.08 o
  -4   4  19        3.17       15.49     18.59 o
  -2   4  19      703.05      701.76     29.43 o
   0   4  19      220.19      199.84     24.79 o
 -14   0  20     2012.48     1959.66     60.42 o
 -12   0  20       43.76       46.47     21.69 o
 -10   0  20        9.24       10.84     23.24 o
  -8   0  20      109.31      154.91     27.88 o
  -6   0  20       12.42       13.94     24.79 o
  -4   0  20      272.90      235.47     30.98 o
  -2   0  20     6325.16     7260.82    190.54 o
   0   0  20     4593.67     5019.21    139.42 o
   2   0  20      874.09      979.06     52.67 o
   4   0  20      246.18      254.06     30.98 o
   6   0  20       40.09       17.04     24.79 o
   8   0  20       38.10       85.20     29.43 o
 -13   1  20      228.74      213.78     23.24 o
 -11   1  20        7.81        0.00     15.49 o
  -9   1  20        1.20       -1.55     15.49 o
  -7   1  20        9.77       -6.20     13.94 o
  -5   1  20      233.23      283.49     23.24 o
  -3   1  20       23.94       44.93     18.59 o
  -1   1  20     4470.12     4827.12     96.05 o
   1   1  20        3.92       40.28     18.59 o
   3   1  20      110.41      106.89     20.14 o
   5   1  20      153.25      170.41     21.69 o
   7   1  20      141.15      147.17     21.69 o
 -12   2  20       58.06       41.83     20.14 o
 -10   2  20       12.42       32.53     17.04 o
  -8   2  20       65.79       43.38     15.49 o
  -6   2  20      150.82      185.90     18.59 o
  -4   2  20       95.39       71.26     17.04 o
  -2   2  20      363.00      385.74     24.79 o
   0   2  20      272.18      285.04     23.24 o
   2   2  20      113.82      151.82     20.14 o
   4   2  20       46.36       23.24     18.59 o
   6   2  20       14.35       -9.29     21.69 o
  -9   3  20       17.70       30.98     18.59 o
  -7   3  20        2.04       13.94     18.59 o
  -5   3  20      593.36      582.48     27.88 o
  -3   3  20       30.37       21.69     15.49 o
  -1   3  20       35.06       44.93     17.04 o
   1   3  20       26.95       18.59     20.14 o
   3   3  20      259.60      272.65     29.43 o
 -11   1  21       49.40       35.63     17.04 o
  -9   1  21        0.98        3.10     17.04 o
  -7   1  21       81.43       61.97     17.04 o
  -5   1  21      496.05      546.85     29.43 o
  -3   1  21      246.96      255.61     23.24 o
  -1   1  21      200.93      246.31     23.24 o
   1   1  21      441.39      480.23     27.88 o
   3   1  21       32.93       21.69     18.59 o
   5   1  21        4.26      -18.59     18.59 o
 -10   2  21      386.32      381.09     26.34 o
  -8   2  21      494.67      474.04     26.34 o
  -6   2  21       23.61       37.18     17.04 o
  -4   2  21       79.87       92.95     18.59 o
  -2   2  21      555.09      573.18     30.98 o
   0   2  21      123.60      148.72     21.69 o
   2   2  21      367.38      390.38     26.34 o
  -5   3  21       88.75       77.46     18.59 o
  -3   3  21       46.27       57.32     18.59 o
 -10   0  22       31.25       26.34     27.88 o
  -8   0  22      197.83      215.33     32.53 o
  -6   0  22      128.60       88.30     27.88 o
  -4   0  22     7190.37     7617.12    201.39 o
  -2   0  22      949.55     1089.05     57.32 o
   0   0  22     2146.44     2263.29     82.10 o
   2   0  22       62.17        3.10     29.43 o
  -9   1  22       61.37       48.02     18.59 o
  -7   1  22        0.21       40.28     18.59 o
  -5   1  22      665.51      721.90     34.08 o
  -3   1  22      392.52      387.29     26.34 o
  -1   1  22        4.51      -18.59     18.59 o
   1   1  22      121.06      136.32     21.69 o
   3   1  22       50.28       41.83     20.14 o
  -6   2  22      463.99      457.00     26.34 o
  -4   2  22        0.00      -12.39     18.59 o
  -2   2  22       77.37       68.16     21.69 o
   0   2  22      324.22      351.65     26.34 o
 
